# Supplementary material for: Establishment of an amino acid metabolism related signature for prognostic and therapeutic sensitivity prediction in breast cancer by machine learning
Source: PLoS One. 2026 Jan 9;21(1):e0340586. doi: 10.1371/journal.pone.0340586 (PMC12788691; doi:10.1371/journal.pone.0340586)
Supplement: S1 Table — (XLSX) [file pone.0340586.s009.xlsx]

## Sheet: S1 Table
S1 Table. Amino acid metabolism-related genes from GeneCards
Gene Symbol	Description	Category	Gifts	GC Id	Relevance score	GeneCards Link
DDC	Dopa Decarboxylase	Protein Coding	49	GC07M050458	149.739	https://www.genecards.org/cgi-bin/carddisp.pl?gene=DDC
TP53	Tumor Protein P53	Protein Coding	50	GC17M007661	98.4293	https://www.genecards.org/cgi-bin/carddisp.pl?gene=TP53
INS	Insulin	Protein Coding	45	GC11M002159	96.6622	https://www.genecards.org/cgi-bin/carddisp.pl?gene=INS
MTR	5-Methyltetrahydrofolate-Homocysteine Methyltransferase	Protein Coding	46	GC01P236795	96.2774	https://www.genecards.org/cgi-bin/carddisp.pl?gene=MTR
SLC7A7	Solute Carrier Family 7 Member 7	Protein Coding	45	GC14M022773	95.12	https://www.genecards.org/cgi-bin/carddisp.pl?gene=SLC7A7
APOE	Apolipoprotein E	Protein Coding	48	GC19P066879	94.206	https://www.genecards.org/cgi-bin/carddisp.pl?gene=APOE
MTHFR	Methylenetetrahydrofolate Reductase	Protein Coding	46	GC01M011785	94.0948	https://www.genecards.org/cgi-bin/carddisp.pl?gene=MTHFR
CBS	Cystathionine Beta-Synthase	Protein Coding	48	GC21M043053	93.2646	https://www.genecards.org/cgi-bin/carddisp.pl?gene=CBS
PPARG	Peroxisome Proliferator Activated Receptor Gamma	Protein Coding	50	GC03P012287	89.4286	https://www.genecards.org/cgi-bin/carddisp.pl?gene=PPARG
RYR1	Ryanodine Receptor 1	Protein Coding	45	GC19P066612	89.2409	https://www.genecards.org/cgi-bin/carddisp.pl?gene=RYR1
SLC6A19	Solute Carrier Family 6 Member 19	Protein Coding	43	GC05P001201	87.4653	https://www.genecards.org/cgi-bin/carddisp.pl?gene=SLC6A19
TNF	Tumor Necrosis Factor	Protein Coding	49	GC06P083695	83.1913	https://www.genecards.org/cgi-bin/carddisp.pl?gene=TNF
EGFR	Epidermal Growth Factor Receptor	Protein Coding	51	GC07P055019	82.4289	https://www.genecards.org/cgi-bin/carddisp.pl?gene=EGFR
SLC3A1	Solute Carrier Family 3 Member 1	Protein Coding	46	GC02P044275	81.6551	https://www.genecards.org/cgi-bin/carddisp.pl?gene=SLC3A1
PAH	Phenylalanine Hydroxylase	Protein Coding	46	GC12M102836	81.4719	https://www.genecards.org/cgi-bin/carddisp.pl?gene=PAH
SLC17A5	Solute Carrier Family 17 Member 5	Protein Coding	42	GC06M073593	80.3862	https://www.genecards.org/cgi-bin/carddisp.pl?gene=SLC17A5
LIPA	Lipase A, Lysosomal Acid Type	Protein Coding	47	GC10M089213	79.0971	https://www.genecards.org/cgi-bin/carddisp.pl?gene=LIPA
MMACHC	Metabolism Of Cobalamin Associated C	Protein Coding	41	GC01P045500	78.6812	https://www.genecards.org/cgi-bin/carddisp.pl?gene=MMACHC
BCKDHB	Branched Chain Keto Acid Dehydrogenase E1 Subunit Beta	Protein Coding	41	GC06P080106	78.6706	https://www.genecards.org/cgi-bin/carddisp.pl?gene=BCKDHB
IL6	Interleukin 6	Protein Coding	47	GC07P022725	78.1734	https://www.genecards.org/cgi-bin/carddisp.pl?gene=IL6
ALB	Albumin	Protein Coding	48	GC04P073397	78.172	https://www.genecards.org/cgi-bin/carddisp.pl?gene=ALB
ABAT	4-Aminobutyrate Aminotransferase	Protein Coding	44	GC16P008674	77.536	https://www.genecards.org/cgi-bin/carddisp.pl?gene=ABAT
CYP2D6	Cytochrome P450 Family 2 Subfamily D Member 6	Protein Coding	46	GC22M042126	76.2193	https://www.genecards.org/cgi-bin/carddisp.pl?gene=CYP2D6
CFTR	CF Transmembrane Conductance Regulator	Protein Coding	49	GC07P117287	75.9682	https://www.genecards.org/cgi-bin/carddisp.pl?gene=CFTR
ACADM	Acyl-CoA Dehydrogenase Medium Chain	Protein Coding	44	GC01P075724	73.4684	https://www.genecards.org/cgi-bin/carddisp.pl?gene=ACADM
SLC7A9	Solute Carrier Family 7 Member 9	Protein Coding	44	GC19M032830	73.3009	https://www.genecards.org/cgi-bin/carddisp.pl?gene=SLC7A9
CYP2C19	Cytochrome P450 Family 2 Subfamily C Member 19	Protein Coding	46	GC10P094762	71.8816	https://www.genecards.org/cgi-bin/carddisp.pl?gene=CYP2C19
MTRR	5-Methyltetrahydrofolate-Homocysteine Methyltransferase Reductase	Protein Coding	42	GC05P007851	71.6126	https://www.genecards.org/cgi-bin/carddisp.pl?gene=MTRR
BCKDHA	Branched Chain Keto Acid Dehydrogenase E1 Subunit Alpha	Protein Coding	43	GC19P066744	71.0904	https://www.genecards.org/cgi-bin/carddisp.pl?gene=BCKDHA
LAMA2	Laminin Subunit Alpha 2	Protein Coding	43	GC06P128863	69.3636	https://www.genecards.org/cgi-bin/carddisp.pl?gene=LAMA2
LPL	Lipoprotein Lipase	Protein Coding	48	GC08P019901	69.1098	https://www.genecards.org/cgi-bin/carddisp.pl?gene=LPL
APP	Amyloid Beta Precursor Protein	Protein Coding	49	GC21M025880	68.6589	https://www.genecards.org/cgi-bin/carddisp.pl?gene=APP
CYP3A4	Cytochrome P450 Family 3 Subfamily A Member 4	Protein Coding	49	GC07M099759	68.3135	https://www.genecards.org/cgi-bin/carddisp.pl?gene=CYP3A4
BAAT	Bile Acid-CoA:Amino Acid N-Acyltransferase	Protein Coding	42	GC09M101354	67.9793	https://www.genecards.org/cgi-bin/carddisp.pl?gene=BAAT
DAO	D-Amino Acid Oxidase	Protein Coding	44	GC12P108859	66.346	https://www.genecards.org/cgi-bin/carddisp.pl?gene=DAO
SLC7A5	Solute Carrier Family 7 Member 5	Protein Coding	43	GC16M087830	66.2529	https://www.genecards.org/cgi-bin/carddisp.pl?gene=SLC7A5
AKT1	AKT Serine/Threonine Kinase 1	Protein Coding	50	GC14M104769	66.2275	https://www.genecards.org/cgi-bin/carddisp.pl?gene=AKT1
POLG	DNA Polymerase Gamma, Catalytic Subunit	Protein Coding	46	GC15M090834	65.9489	https://www.genecards.org/cgi-bin/carddisp.pl?gene=POLG
BCAT2	Branched Chain Amino Acid Transaminase 2	Protein Coding	44	GC19M048795	65.8399	https://www.genecards.org/cgi-bin/carddisp.pl?gene=BCAT2
APOB	Apolipoprotein B	Protein Coding	45	GC02M020956	65.7617	https://www.genecards.org/cgi-bin/carddisp.pl?gene=APOB
CALCA	Calcitonin Related Polypeptide Alpha	Protein Coding	42	GC11M014945	65.5657	https://www.genecards.org/cgi-bin/carddisp.pl?gene=CALCA
NR1H4	Nuclear Receptor Subfamily 1 Group H Member 4	Protein Coding	46	GC12P100473	65.3398	https://www.genecards.org/cgi-bin/carddisp.pl?gene=NR1H4
HPRT1	Hypoxanthine Phosphoribosyltransferase 1	Protein Coding	45	GC0XP134460	65.046	https://www.genecards.org/cgi-bin/carddisp.pl?gene=HPRT1
LMNA	Lamin A/C	Protein Coding	48	GC01P156082	64.9893	https://www.genecards.org/cgi-bin/carddisp.pl?gene=LMNA
TTR	Transthyretin	Protein Coding	46	GC18P031557	63.9161	https://www.genecards.org/cgi-bin/carddisp.pl?gene=TTR
PIK3CA	Phosphatidylinositol-4,5-Bisphosphate 3-Kinase Catalytic Subunit Alpha	Protein Coding	50	GC03P179148	63.8448	https://www.genecards.org/cgi-bin/carddisp.pl?gene=PIK3CA
ADIPOQ	Adiponectin, C1Q And Collagen Domain Containing	Protein Coding	44	GC03P186842	63.391	https://www.genecards.org/cgi-bin/carddisp.pl?gene=ADIPOQ
HNF4A	Hepatocyte Nuclear Factor 4 Alpha	Protein Coding	48	GC20P044355	63.1468	https://www.genecards.org/cgi-bin/carddisp.pl?gene=HNF4A
VDR	Vitamin D Receptor	Protein Coding	49	GC12M047841	63.1268	https://www.genecards.org/cgi-bin/carddisp.pl?gene=VDR
IGF1	Insulin Like Growth Factor 1	Protein Coding	46	GC12M102395	63.1227	https://www.genecards.org/cgi-bin/carddisp.pl?gene=IGF1
KRAS	KRAS Proto-Oncogene, GTPase	Protein Coding	49	GC12M025204	62.9987	https://www.genecards.org/cgi-bin/carddisp.pl?gene=KRAS
OTC	Ornithine Transcarbamylase	Protein Coding	45	GC0XP038353	62.9114	https://www.genecards.org/cgi-bin/carddisp.pl?gene=OTC
TAT	Tyrosine Aminotransferase	Protein Coding	44	GC16M071565	62.389	https://www.genecards.org/cgi-bin/carddisp.pl?gene=TAT
MTOR	Mechanistic Target Of Rapamycin Kinase	Protein Coding	51	GC01M011106	62.1532	https://www.genecards.org/cgi-bin/carddisp.pl?gene=MTOR
BCKDK	Branched Chain Keto Acid Dehydrogenase Kinase	Protein Coding	45	GC16P041121	61.9644	https://www.genecards.org/cgi-bin/carddisp.pl?gene=BCKDK
GAA	Alpha Glucosidase	Protein Coding	48	GC17P080101	61.806	https://www.genecards.org/cgi-bin/carddisp.pl?gene=GAA
INSR	Insulin Receptor	Protein Coding	51	GC19M007112	61.682	https://www.genecards.org/cgi-bin/carddisp.pl?gene=INSR
LEP	Leptin	Protein Coding	45	GC07P128241	61.6233	https://www.genecards.org/cgi-bin/carddisp.pl?gene=LEP
DDC-AS1	DDC Antisense RNA 1	RNA Gene	14	GC07P050542	61.5616	https://www.genecards.org/cgi-bin/carddisp.pl?gene=DDC-AS1
MMUT	Methylmalonyl-CoA Mutase	Protein Coding	34	GC06M049430	61.4378	https://www.genecards.org/cgi-bin/carddisp.pl?gene=MMUT
LIPC	Lipase C, Hepatic Type	Protein Coding	45	GC15P058410	61.1365	https://www.genecards.org/cgi-bin/carddisp.pl?gene=LIPC
ESR1	Estrogen Receptor 1	Protein Coding	50	GC06P151656	60.6922	https://www.genecards.org/cgi-bin/carddisp.pl?gene=ESR1
TH	Tyrosine Hydroxylase	Protein Coding	49	GC11M002163	59.8847	https://www.genecards.org/cgi-bin/carddisp.pl?gene=TH
SMPD1	Sphingomyelin Phosphodiesterase 1	Protein Coding	47	GC11P006390	59.7263	https://www.genecards.org/cgi-bin/carddisp.pl?gene=SMPD1
HPD	4-Hydroxyphenylpyruvate Dioxygenase	Protein Coding	44	GC12M121839	59.6862	https://www.genecards.org/cgi-bin/carddisp.pl?gene=HPD
PPARA	Peroxisome Proliferator Activated Receptor Alpha	Protein Coding	44	GC22P046150	59.67	https://www.genecards.org/cgi-bin/carddisp.pl?gene=PPARA
CFH	Complement Factor H	Protein Coding	45	GC01P196621	59.5646	https://www.genecards.org/cgi-bin/carddisp.pl?gene=CFH
DBT	Dihydrolipoamide Branched Chain Transacylase E2	Protein Coding	41	GC01M100186	59.429	https://www.genecards.org/cgi-bin/carddisp.pl?gene=DBT
AKR1D1	Aldo-Keto Reductase Family 1 Member D1	Protein Coding	44	GC07P138005	59.2335	https://www.genecards.org/cgi-bin/carddisp.pl?gene=AKR1D1
SLC10A2	Solute Carrier Family 10 Member 2	Protein Coding	41	GC13M103043	58.8389	https://www.genecards.org/cgi-bin/carddisp.pl?gene=SLC10A2
LIAS	Lipoic Acid Synthetase	Protein Coding	42	GC04P039493	58.7595	https://www.genecards.org/cgi-bin/carddisp.pl?gene=LIAS
CYP2C9	Cytochrome P450 Family 2 Subfamily C Member 9	Protein Coding	46	GC10P094938	58.659	https://www.genecards.org/cgi-bin/carddisp.pl?gene=CYP2C9
MYC	MYC Proto-Oncogene, BHLH Transcription Factor	Protein Coding	49	GC08P127735	58.4928	https://www.genecards.org/cgi-bin/carddisp.pl?gene=MYC
FASN	Fatty Acid Synthase	Protein Coding	47	GC17M082078	58.464	https://www.genecards.org/cgi-bin/carddisp.pl?gene=FASN
ALDH5A1	Aldehyde Dehydrogenase 5 Family Member A1	Protein Coding	46	GC06P024494	58.4153	https://www.genecards.org/cgi-bin/carddisp.pl?gene=ALDH5A1
IL1B	Interleukin 1 Beta	Protein Coding	45	GC02M112829	58.3553	https://www.genecards.org/cgi-bin/carddisp.pl?gene=IL1B
CLTRN	Collectrin, Amino Acid Transport Regulator	Protein Coding	29	GC0XM015629	58.3232	https://www.genecards.org/cgi-bin/carddisp.pl?gene=CLTRN
ABCB11	ATP Binding Cassette Subfamily B Member 11	Protein Coding	46	GC02M168922	58.1418	https://www.genecards.org/cgi-bin/carddisp.pl?gene=ABCB11
MT-TL1	Mitochondrially Encoded TRNA-Leu (UUA/G) 1	RNA Gene	16	GCMTP003232	58.1292	https://www.genecards.org/cgi-bin/carddisp.pl?gene=MT-TL1
NOS3	Nitric Oxide Synthase 3	Protein Coding	49	GC07P150990	58.0353	https://www.genecards.org/cgi-bin/carddisp.pl?gene=NOS3
CYP1A2	Cytochrome P450 Family 1 Subfamily A Member 2	Protein Coding	45	GC15P074748	58.035	https://www.genecards.org/cgi-bin/carddisp.pl?gene=CYP1A2
SLC25A13	Solute Carrier Family 25 Member 13	Protein Coding	45	GC07M096120	57.9825	https://www.genecards.org/cgi-bin/carddisp.pl?gene=SLC25A13
PTEN	Phosphatase And Tensin Homolog	Protein Coding	50	GC10P092487	57.9498	https://www.genecards.org/cgi-bin/carddisp.pl?gene=PTEN
CYP1A1	Cytochrome P450 Family 1 Subfamily A Member 1	Protein Coding	46	GC15M074719	57.9021	https://www.genecards.org/cgi-bin/carddisp.pl?gene=CYP1A1
LEPR	Leptin Receptor	Protein Coding	48	GC01P065421	57.8832	https://www.genecards.org/cgi-bin/carddisp.pl?gene=LEPR
F2	Coagulation Factor II, Thrombin	Protein Coding	48	GC11P046720	57.6916	https://www.genecards.org/cgi-bin/carddisp.pl?gene=F2
AMACR	Alpha-Methylacyl-CoA Racemase	Protein Coding	45	GC05M033986	57.6896	https://www.genecards.org/cgi-bin/carddisp.pl?gene=AMACR
RARA	Retinoic Acid Receptor Alpha	Protein Coding	47	GC17P040309	57.6817	https://www.genecards.org/cgi-bin/carddisp.pl?gene=RARA
CPT2	Carnitine Palmitoyltransferase 2	Protein Coding	48	GC01P053196	57.5348	https://www.genecards.org/cgi-bin/carddisp.pl?gene=CPT2
DLD	Dihydrolipoamide Dehydrogenase	Protein Coding	48	GC07P107890	57.4843	https://www.genecards.org/cgi-bin/carddisp.pl?gene=DLD
CRP	C-Reactive Protein	Protein Coding	44	GC01M159727	57.3892	https://www.genecards.org/cgi-bin/carddisp.pl?gene=CRP
APOA1	Apolipoprotein A1	Protein Coding	46	GC11M116835	57.3352	https://www.genecards.org/cgi-bin/carddisp.pl?gene=APOA1
GCDH	Glutaryl-CoA Dehydrogenase	Protein Coding	44	GC19P012891	57.1149	https://www.genecards.org/cgi-bin/carddisp.pl?gene=GCDH
HADHA	Hydroxyacyl-CoA Dehydrogenase Trifunctional Multienzyme Complex Subunit Alpha	Protein Coding	45	GC02M026190	56.9788	https://www.genecards.org/cgi-bin/carddisp.pl?gene=HADHA
ACE	Angiotensin I Converting Enzyme	Protein Coding	49	GC17P063477	56.6763	https://www.genecards.org/cgi-bin/carddisp.pl?gene=ACE
MAPT	Microtubule Associated Protein Tau	Protein Coding	48	GC17P045894	56.4306	https://www.genecards.org/cgi-bin/carddisp.pl?gene=MAPT
SLC1A1	Solute Carrier Family 1 Member 1	Protein Coding	47	GC09P004490	56.2361	https://www.genecards.org/cgi-bin/carddisp.pl?gene=SLC1A1
COMT	Catechol-O-Methyltransferase	Protein Coding	49	GC22P019941	56.0882	https://www.genecards.org/cgi-bin/carddisp.pl?gene=COMT
CTNNB1	Catenin Beta 1	Protein Coding	50	GC03P041236	56.0259	https://www.genecards.org/cgi-bin/carddisp.pl?gene=CTNNB1
AR	Androgen Receptor	Protein Coding	50	GC0XP067544	55.9994	https://www.genecards.org/cgi-bin/carddisp.pl?gene=AR
GCK	Glucokinase	Protein Coding	48	GC07M044467	55.952	https://www.genecards.org/cgi-bin/carddisp.pl?gene=GCK
PTPN11	Protein Tyrosine Phosphatase Non-Receptor Type 11	Protein Coding	50	GC12P112418	55.6248	https://www.genecards.org/cgi-bin/carddisp.pl?gene=PTPN11
MMADHC	Metabolism Of Cobalamin Associated D	Protein Coding	41	GC02M149569	55.6133	https://www.genecards.org/cgi-bin/carddisp.pl?gene=MMADHC
SLC36A1	Solute Carrier Family 36 Member 1	Protein Coding	38	GC05P151344	55.0297	https://www.genecards.org/cgi-bin/carddisp.pl?gene=SLC36A1
C3	Complement C3	Protein Coding	46	GC19M006677	55.0273	https://www.genecards.org/cgi-bin/carddisp.pl?gene=C3
BDNF	Brain Derived Neurotrophic Factor	Protein Coding	46	GC11M027654	54.813	https://www.genecards.org/cgi-bin/carddisp.pl?gene=BDNF
NFE2L2	NFE2 Like BZIP Transcription Factor 2	Protein Coding	48	GC02M177227	54.8022	https://www.genecards.org/cgi-bin/carddisp.pl?gene=NFE2L2
ASS1	Argininosuccinate Synthase 1	Protein Coding	46	GC09P130444	54.6803	https://www.genecards.org/cgi-bin/carddisp.pl?gene=ASS1
LDLR	Low Density Lipoprotein Receptor	Protein Coding	49	GC19P011091	54.6063	https://www.genecards.org/cgi-bin/carddisp.pl?gene=LDLR
SLC2A1	Solute Carrier Family 2 Member 1	Protein Coding	50	GC01M042925	54.5904	https://www.genecards.org/cgi-bin/carddisp.pl?gene=SLC2A1
PRODH	Proline Dehydrogenase 1	Protein Coding	45	GC22M018912	54.1658	https://www.genecards.org/cgi-bin/carddisp.pl?gene=PRODH
BRAF	B-Raf Proto-Oncogene, Serine/Threonine Kinase	Protein Coding	50	GC07M140737	54.1255	https://www.genecards.org/cgi-bin/carddisp.pl?gene=BRAF
UGT1A1	UDP Glucuronosyltransferase Family 1 Member A1	Protein Coding	48	GC02P233760	54.1073	https://www.genecards.org/cgi-bin/carddisp.pl?gene=UGT1A1
HFE	Homeostatic Iron Regulator	Protein Coding	44	GC06P026087	54.0647	https://www.genecards.org/cgi-bin/carddisp.pl?gene=HFE
HBB	Hemoglobin Subunit Beta	Protein Coding	44	GC11M006446	53.9891	https://www.genecards.org/cgi-bin/carddisp.pl?gene=HBB
ABCB1	ATP Binding Cassette Subfamily B Member 1	Protein Coding	49	GC07M087504	53.8483	https://www.genecards.org/cgi-bin/carddisp.pl?gene=ABCB1
BRCA2	BRCA2 DNA Repair Associated	Protein Coding	46	GC13P032315	53.6009	https://www.genecards.org/cgi-bin/carddisp.pl?gene=BRCA2
SLC7A8	Solute Carrier Family 7 Member 8	Protein Coding	40	GC14M023125	53.523	https://www.genecards.org/cgi-bin/carddisp.pl?gene=SLC7A8
CD36	CD36 Molecule	Protein Coding	46	GC07P080369	53.5052	https://www.genecards.org/cgi-bin/carddisp.pl?gene=CD36
BRCA1	BRCA1 DNA Repair Associated	Protein Coding	48	GC17M043044	53.5003	https://www.genecards.org/cgi-bin/carddisp.pl?gene=BRCA1
MYH7	Myosin Heavy Chain 7	Protein Coding	46	GC14M023412	53.4266	https://www.genecards.org/cgi-bin/carddisp.pl?gene=MYH7
ABCA4	ATP Binding Cassette Subfamily A Member 4	Protein Coding	45	GC01M093992	53.3867	https://www.genecards.org/cgi-bin/carddisp.pl?gene=ABCA4
ASL	Argininosuccinate Lyase	Protein Coding	44	GC07P066075	53.2602	https://www.genecards.org/cgi-bin/carddisp.pl?gene=ASL
QDPR	Quinoid Dihydropteridine Reductase	Protein Coding	45	GC04M017460	53.1981	https://www.genecards.org/cgi-bin/carddisp.pl?gene=QDPR
BCAT1	Branched Chain Amino Acid Transaminase 1	Protein Coding	44	GC12M024732	53.0101	https://www.genecards.org/cgi-bin/carddisp.pl?gene=BCAT1
XDH	Xanthine Dehydrogenase	Protein Coding	45	GC02M031334	52.8519	https://www.genecards.org/cgi-bin/carddisp.pl?gene=XDH
GGT1	Gamma-Glutamyltransferase 1	Protein Coding	48	GC22P024583	52.8504	https://www.genecards.org/cgi-bin/carddisp.pl?gene=GGT1
SOD1	Superoxide Dismutase 1	Protein Coding	50	GC21P031659	52.8135	https://www.genecards.org/cgi-bin/carddisp.pl?gene=SOD1
MUTYH	MutY DNA Glycosylase	Protein Coding	44	GC01M045329	52.6636	https://www.genecards.org/cgi-bin/carddisp.pl?gene=MUTYH
IL10	Interleukin 10	Protein Coding	45	GC01M206767	52.5529	https://www.genecards.org/cgi-bin/carddisp.pl?gene=IL10
GBA	Glucosylceramidase Beta	Protein Coding	48	GC01M155234	52.5375	https://www.genecards.org/cgi-bin/carddisp.pl?gene=GBA
RTEL1	Regulator Of Telomere Elongation Helicase 1	Protein Coding	40	GC20P063658	52.4248	https://www.genecards.org/cgi-bin/carddisp.pl?gene=RTEL1
MAPK1	Mitogen-Activated Protein Kinase 1	Protein Coding	49	GC22M021759	52.3653	https://www.genecards.org/cgi-bin/carddisp.pl?gene=MAPK1
TGFB1	Transforming Growth Factor Beta 1	Protein Coding	49	GC19M041301	52.3505	https://www.genecards.org/cgi-bin/carddisp.pl?gene=TGFB1
FABP2	Fatty Acid Binding Protein 2	Protein Coding	41	GC04M119317	52.2203	https://www.genecards.org/cgi-bin/carddisp.pl?gene=FABP2
ABCA1	ATP Binding Cassette Subfamily A Member 1	Protein Coding	46	GC09M104781	51.986	https://www.genecards.org/cgi-bin/carddisp.pl?gene=ABCA1
BCL2	BCL2 Apoptosis Regulator	Protein Coding	48	GC18M063123	51.8774	https://www.genecards.org/cgi-bin/carddisp.pl?gene=BCL2
VEGFA	Vascular Endothelial Growth Factor A	Protein Coding	46	GC06P043770	51.803	https://www.genecards.org/cgi-bin/carddisp.pl?gene=VEGFA
GHRL	Ghrelin And Obestatin Prepropeptide	Protein Coding	42	GC03M010285	51.7666	https://www.genecards.org/cgi-bin/carddisp.pl?gene=GHRL
PCCB	Propionyl-CoA Carboxylase Subunit Beta	Protein Coding	45	GC03P136250	51.704	https://www.genecards.org/cgi-bin/carddisp.pl?gene=PCCB
ABCC8	ATP Binding Cassette Subfamily C Member 8	Protein Coding	46	GC11M017392	51.6936	https://www.genecards.org/cgi-bin/carddisp.pl?gene=ABCC8
FGFR2	Fibroblast Growth Factor Receptor 2	Protein Coding	52	GC10M121478	51.6761	https://www.genecards.org/cgi-bin/carddisp.pl?gene=FGFR2
GCH1	GTP Cyclohydrolase 1	Protein Coding	46	GC14M054842	51.5881	https://www.genecards.org/cgi-bin/carddisp.pl?gene=GCH1
HIF1A	Hypoxia Inducible Factor 1 Subunit Alpha	Protein Coding	45	GC14P061695	51.5098	https://www.genecards.org/cgi-bin/carddisp.pl?gene=HIF1A
TERT	Telomerase Reverse Transcriptase	Protein Coding	49	GC05M001253	51.3305	https://www.genecards.org/cgi-bin/carddisp.pl?gene=TERT
STAT3	Signal Transducer And Activator Of Transcription 3	Protein Coding	50	GC17M042313	51.3207	https://www.genecards.org/cgi-bin/carddisp.pl?gene=STAT3
SLC3A2	Solute Carrier Family 3 Member 2	Protein Coding	40	GC11P062856	51.2775	https://www.genecards.org/cgi-bin/carddisp.pl?gene=SLC3A2
ACY1	Aminoacylase 1	Protein Coding	44	GC03P051983	51.1723	https://www.genecards.org/cgi-bin/carddisp.pl?gene=ACY1
MMAA	Metabolism Of Cobalamin Associated A	Protein Coding	39	GC04P145607	51.0903	https://www.genecards.org/cgi-bin/carddisp.pl?gene=MMAA
CASR	Calcium Sensing Receptor	Protein Coding	49	GC03P122183	51.0625	https://www.genecards.org/cgi-bin/carddisp.pl?gene=CASR
TLR4	Toll Like Receptor 4	Protein Coding	49	GC09P117704	51.014	https://www.genecards.org/cgi-bin/carddisp.pl?gene=TLR4
HRAS	HRas Proto-Oncogene, GTPase	Protein Coding	50	GC11M003189	50.8233	https://www.genecards.org/cgi-bin/carddisp.pl?gene=HRAS
CAT	Catalase	Protein Coding	49	GC11P034460	50.6604	https://www.genecards.org/cgi-bin/carddisp.pl?gene=CAT
NR1H2	Nuclear Receptor Subfamily 1 Group H Member 2	Protein Coding	45	GC19P050329	50.398	https://www.genecards.org/cgi-bin/carddisp.pl?gene=NR1H2
PC	Pyruvate Carboxylase	Protein Coding	45	GC11M066848	50.3341	https://www.genecards.org/cgi-bin/carddisp.pl?gene=PC
PTS	6-Pyruvoyltetrahydropterin Synthase	Protein Coding	44	GC11P112226	50.2638	https://www.genecards.org/cgi-bin/carddisp.pl?gene=PTS
LRP5	LDL Receptor Related Protein 5	Protein Coding	47	GC11P068298	50.2473	https://www.genecards.org/cgi-bin/carddisp.pl?gene=LRP5
HSD17B10	Hydroxysteroid 17-Beta Dehydrogenase 10	Protein Coding	44	GC0XM053431	50.2144	https://www.genecards.org/cgi-bin/carddisp.pl?gene=HSD17B10
LRP1	LDL Receptor Related Protein 1	Protein Coding	46	GC12P057128	50.1737	https://www.genecards.org/cgi-bin/carddisp.pl?gene=LRP1
CASP3	Caspase 3	Protein Coding	47	GC04M184627	50.0579	https://www.genecards.org/cgi-bin/carddisp.pl?gene=CASP3
GSTP1	Glutathione S-Transferase Pi 1	Protein Coding	48	GC11P067583	50.0055	https://www.genecards.org/cgi-bin/carddisp.pl?gene=GSTP1
PHYH	Phytanoyl-CoA 2-Hydroxylase	Protein Coding	44	GC10M013277	49.9847	https://www.genecards.org/cgi-bin/carddisp.pl?gene=PHYH
FURIN	Furin, Paired Basic Amino Acid Cleaving Enzyme	Protein Coding	44	GC15P090868	49.753	https://www.genecards.org/cgi-bin/carddisp.pl?gene=FURIN
ABCD1	ATP Binding Cassette Subfamily D Member 1	Protein Coding	45	GC0XP153724	49.696	https://www.genecards.org/cgi-bin/carddisp.pl?gene=ABCD1
CPT1A	Carnitine Palmitoyltransferase 1A	Protein Coding	46	GC11M068754	49.6583	https://www.genecards.org/cgi-bin/carddisp.pl?gene=CPT1A
HLA-DRB1	Major Histocompatibility Complex, Class II, DR Beta 1	Protein Coding	46	GC06M066007	49.5484	https://www.genecards.org/cgi-bin/carddisp.pl?gene=HLA-DRB1
CYP1B1	Cytochrome P450 Family 1 Subfamily B Member 1	Protein Coding	46	GC02M038066	49.4938	https://www.genecards.org/cgi-bin/carddisp.pl?gene=CYP1B1
CYP2E1	Cytochrome P450 Family 2 Subfamily E Member 1	Protein Coding	44	GC10P133520	49.3726	https://www.genecards.org/cgi-bin/carddisp.pl?gene=CYP2E1
PON1	Paraoxonase 1	Protein Coding	46	GC07M095297	49.3472	https://www.genecards.org/cgi-bin/carddisp.pl?gene=PON1
FH	Fumarate Hydratase	Protein Coding	45	GC01M241499	49.2792	https://www.genecards.org/cgi-bin/carddisp.pl?gene=FH
PDHA1	Pyruvate Dehydrogenase E1 Subunit Alpha 1	Protein Coding	45	GC0XP019343	49.2387	https://www.genecards.org/cgi-bin/carddisp.pl?gene=PDHA1
EGF	Epidermal Growth Factor	Protein Coding	49	GC04P109912	49.1811	https://www.genecards.org/cgi-bin/carddisp.pl?gene=EGF
HMGCL	3-Hydroxy-3-Methylglutaryl-CoA Lyase	Protein Coding	44	GC01M023801	49.1754	https://www.genecards.org/cgi-bin/carddisp.pl?gene=HMGCL
CYP2C8	Cytochrome P450 Family 2 Subfamily C Member 8	Protein Coding	46	GC10M095038	49.1716	https://www.genecards.org/cgi-bin/carddisp.pl?gene=CYP2C8
SLC6A3	Solute Carrier Family 6 Member 3	Protein Coding	48	GC05M001392	49.106	https://www.genecards.org/cgi-bin/carddisp.pl?gene=SLC6A3
PCCA	Propionyl-CoA Carboxylase Subunit Alpha	Protein Coding	45	GC13P100089	49.0504	https://www.genecards.org/cgi-bin/carddisp.pl?gene=PCCA
CETP	Cholesteryl Ester Transfer Protein	Protein Coding	46	GC16P056961	49.0118	https://www.genecards.org/cgi-bin/carddisp.pl?gene=CETP
FAH	Fumarylacetoacetate Hydrolase	Protein Coding	45	GC15P080152	48.9766	https://www.genecards.org/cgi-bin/carddisp.pl?gene=FAH
CCL2	C-C Motif Chemokine Ligand 2	Protein Coding	46	GC17P034255	48.9186	https://www.genecards.org/cgi-bin/carddisp.pl?gene=CCL2
PTGS2	Prostaglandin-Endoperoxide Synthase 2	Protein Coding	47	GC01M186640	48.8471	https://www.genecards.org/cgi-bin/carddisp.pl?gene=PTGS2
ATM	ATM Serine/Threonine Kinase	Protein Coding	50	GC11P108222	48.8062	https://www.genecards.org/cgi-bin/carddisp.pl?gene=ATM
FADS1	Fatty Acid Desaturase 1	Protein Coding	43	GC11M061799	48.6104	https://www.genecards.org/cgi-bin/carddisp.pl?gene=FADS1
FGFR3	Fibroblast Growth Factor Receptor 3	Protein Coding	52	GC04P001795	48.5714	https://www.genecards.org/cgi-bin/carddisp.pl?gene=FGFR3
ERCC6	ERCC Excision Repair 6, Chromatin Remodeling Factor	Protein Coding	45	GC10M049454	48.568	https://www.genecards.org/cgi-bin/carddisp.pl?gene=ERCC6
NAGS	N-Acetylglutamate Synthase	Protein Coding	40	GC17P044004	48.4673	https://www.genecards.org/cgi-bin/carddisp.pl?gene=NAGS
ERBB2	Erb-B2 Receptor Tyrosine Kinase 2	Protein Coding	52	GC17P039687	48.315	https://www.genecards.org/cgi-bin/carddisp.pl?gene=ERBB2
ALDH2	Aldehyde Dehydrogenase 2 Family Member	Protein Coding	49	GC12P111766	48.2748	https://www.genecards.org/cgi-bin/carddisp.pl?gene=ALDH2
CDKN2A	Cyclin Dependent Kinase Inhibitor 2A	Protein Coding	48	GC09M021967	48.1862	https://www.genecards.org/cgi-bin/carddisp.pl?gene=CDKN2A
MMAB	Metabolism Of Cobalamin Associated B	Protein Coding	43	GC12M109553	48.1673	https://www.genecards.org/cgi-bin/carddisp.pl?gene=MMAB
RARB	Retinoic Acid Receptor Beta	Protein Coding	48	GC03P024689	48.0963	https://www.genecards.org/cgi-bin/carddisp.pl?gene=RARB
ALDH18A1	Aldehyde Dehydrogenase 18 Family Member A1	Protein Coding	43	GC10M095605	47.9402	https://www.genecards.org/cgi-bin/carddisp.pl?gene=ALDH18A1
SLC1A4	Solute Carrier Family 1 Member 4	Protein Coding	44	GC02P064988	47.9105	https://www.genecards.org/cgi-bin/carddisp.pl?gene=SLC1A4
IGFALS	Insulin Like Growth Factor Binding Protein Acid Labile Subunit	Protein Coding	44	GC16M001790	47.8947	https://www.genecards.org/cgi-bin/carddisp.pl?gene=IGFALS
PPARGC1A	PPARG Coactivator 1 Alpha	Protein Coding	44	GC04M023755	47.7366	https://www.genecards.org/cgi-bin/carddisp.pl?gene=PPARGC1A
KCNJ11	Potassium Inwardly Rectifying Channel Subfamily J Member 11	Protein Coding	46	GC11M017592	47.7184	https://www.genecards.org/cgi-bin/carddisp.pl?gene=KCNJ11
ACADVL	Acyl-CoA Dehydrogenase Very Long Chain	Protein Coding	44	GC17P007219	47.6722	https://www.genecards.org/cgi-bin/carddisp.pl?gene=ACADVL
ARG1	Arginase 1	Protein Coding	47	GC06P131473	47.639	https://www.genecards.org/cgi-bin/carddisp.pl?gene=ARG1
MPO	Myeloperoxidase	Protein Coding	49	GC17M058269	47.5738	https://www.genecards.org/cgi-bin/carddisp.pl?gene=MPO
ALOX5	Arachidonate 5-Lipoxygenase	Protein Coding	46	GC10P045374	47.5176	https://www.genecards.org/cgi-bin/carddisp.pl?gene=ALOX5
RAF1	Raf-1 Proto-Oncogene, Serine/Threonine Kinase	Protein Coding	52	GC03M012583	47.4341	https://www.genecards.org/cgi-bin/carddisp.pl?gene=RAF1
ETFDH	Electron Transfer Flavoprotein Dehydrogenase	Protein Coding	45	GC04P158672	47.378	https://www.genecards.org/cgi-bin/carddisp.pl?gene=ETFDH
IVD	Isovaleryl-CoA Dehydrogenase	Protein Coding	43	GC15P040405	47.3693	https://www.genecards.org/cgi-bin/carddisp.pl?gene=IVD
AKT2	AKT Serine/Threonine Kinase 2	Protein Coding	51	GC19M040230	47.3603	https://www.genecards.org/cgi-bin/carddisp.pl?gene=AKT2
ASAH1	N-Acylsphingosine Amidohydrolase 1	Protein Coding	45	GC08M018055	47.2805	https://www.genecards.org/cgi-bin/carddisp.pl?gene=ASAH1
ABCG2	ATP Binding Cassette Subfamily G Member 2 (Junior Blood Group)	Protein Coding	48	GC04M088090	47.2704	https://www.genecards.org/cgi-bin/carddisp.pl?gene=ABCG2
MECP2	Methyl-CpG Binding Protein 2	Protein Coding	44	GC0XM154021	47.0096	https://www.genecards.org/cgi-bin/carddisp.pl?gene=MECP2
SERPINE1	Serpin Family E Member 1	Protein Coding	48	GC07P101127	46.8999	https://www.genecards.org/cgi-bin/carddisp.pl?gene=SERPINE1
HGD	Homogentisate 1,2-Dioxygenase	Protein Coding	42	GC03M120628	46.8598	https://www.genecards.org/cgi-bin/carddisp.pl?gene=HGD
CYP7A1	Cytochrome P450 Family 7 Subfamily A Member 1	Protein Coding	42	GC08M058476	46.8534	https://www.genecards.org/cgi-bin/carddisp.pl?gene=CYP7A1
IFNG	Interferon Gamma	Protein Coding	46	GC12M068154	46.8198	https://www.genecards.org/cgi-bin/carddisp.pl?gene=IFNG
HADHB	Hydroxyacyl-CoA Dehydrogenase Trifunctional Multienzyme Complex Subunit Beta	Protein Coding	45	GC02P026243	46.7832	https://www.genecards.org/cgi-bin/carddisp.pl?gene=HADHB
BAP1	BRCA1 Associated Protein 1	Protein Coding	46	GC03M052401	46.7407	https://www.genecards.org/cgi-bin/carddisp.pl?gene=BAP1
BTD	Biotinidase	Protein Coding	44	GC03P017082	46.7341	https://www.genecards.org/cgi-bin/carddisp.pl?gene=BTD
BGLAP	Bone Gamma-Carboxyglutamate Protein	Protein Coding	38	GC01P156242	46.7217	https://www.genecards.org/cgi-bin/carddisp.pl?gene=BGLAP
SLC7A6	Solute Carrier Family 7 Member 6	Protein Coding	42	GC16P068263	46.6052	https://www.genecards.org/cgi-bin/carddisp.pl?gene=SLC7A6
PEX5	Peroxisomal Biogenesis Factor 5	Protein Coding	42	GC12P021103	46.5231	https://www.genecards.org/cgi-bin/carddisp.pl?gene=PEX5
SLC19A1	Solute Carrier Family 19 Member 1	Protein Coding	45	GC21M045493	46.3791	https://www.genecards.org/cgi-bin/carddisp.pl?gene=SLC19A1
GNE	Glucosamine (UDP-N-Acetyl)-2-Epimerase/N-Acetylmannosamine Kinase	Protein Coding	42	GC09M036214	46.3752	https://www.genecards.org/cgi-bin/carddisp.pl?gene=GNE
CES1	Carboxylesterase 1	Protein Coding	46	GC16M055836	46.3061	https://www.genecards.org/cgi-bin/carddisp.pl?gene=CES1
GLDC	Glycine Decarboxylase	Protein Coding	46	GC09M006522	46.2895	https://www.genecards.org/cgi-bin/carddisp.pl?gene=GLDC
APC	APC Regulator Of WNT Signaling Pathway	Protein Coding	46	GC05P112707	46.2561	https://www.genecards.org/cgi-bin/carddisp.pl?gene=APC
CTH	Cystathionine Gamma-Lyase	Protein Coding	48	GC01P070411	46.2297	https://www.genecards.org/cgi-bin/carddisp.pl?gene=CTH
SLC1A2	Solute Carrier Family 1 Member 2	Protein Coding	48	GC11M035264	46.1802	https://www.genecards.org/cgi-bin/carddisp.pl?gene=SLC1A2
CXCL8	C-X-C Motif Chemokine Ligand 8	Protein Coding	38	GC04P073740	46.1799	https://www.genecards.org/cgi-bin/carddisp.pl?gene=CXCL8
EP300	E1A Binding Protein P300	Protein Coding	49	GC22P041091	46.0956	https://www.genecards.org/cgi-bin/carddisp.pl?gene=EP300
FOS	Fos Proto-Oncogene, AP-1 Transcription Factor Subunit	Protein Coding	49	GC14P075278	46.0212	https://www.genecards.org/cgi-bin/carddisp.pl?gene=FOS
SLC22A5	Solute Carrier Family 22 Member 5	Protein Coding	46	GC05P132369	45.9606	https://www.genecards.org/cgi-bin/carddisp.pl?gene=SLC22A5
HLA-B	Major Histocompatibility Complex, Class I, B	Protein Coding	45	GC06M065915	45.9572	https://www.genecards.org/cgi-bin/carddisp.pl?gene=HLA-B
SLC36A2	Solute Carrier Family 36 Member 2	Protein Coding	42	GC05M151309	45.9535	https://www.genecards.org/cgi-bin/carddisp.pl?gene=SLC36A2
FAS	Fas Cell Surface Death Receptor	Protein Coding	48	GC10P092502	45.9369	https://www.genecards.org/cgi-bin/carddisp.pl?gene=FAS
IRS1	Insulin Receptor Substrate 1	Protein Coding	45	GC02M226731	45.7644	https://www.genecards.org/cgi-bin/carddisp.pl?gene=IRS1
POMC	Proopiomelanocortin	Protein Coding	46	GC02M025160	45.6912	https://www.genecards.org/cgi-bin/carddisp.pl?gene=POMC
SFTPC	Surfactant Protein C	Protein Coding	41	GC08P022156	45.6691	https://www.genecards.org/cgi-bin/carddisp.pl?gene=SFTPC
ACADS	Acyl-CoA Dehydrogenase Short Chain	Protein Coding	44	GC12P126187	45.6343	https://www.genecards.org/cgi-bin/carddisp.pl?gene=ACADS
CCND1	Cyclin D1	Protein Coding	49	GC11P069641	45.5647	https://www.genecards.org/cgi-bin/carddisp.pl?gene=CCND1
SLC1A5	Solute Carrier Family 1 Member 5	Protein Coding	42	GC19M065991	45.5226	https://www.genecards.org/cgi-bin/carddisp.pl?gene=SLC1A5
FABP4	Fatty Acid Binding Protein 4	Protein Coding	43	GC08M081478	45.497	https://www.genecards.org/cgi-bin/carddisp.pl?gene=FABP4
TPH1	Tryptophan Hydroxylase 1	Protein Coding	42	GC11M018040	45.4586	https://www.genecards.org/cgi-bin/carddisp.pl?gene=TPH1
MAT1A	Methionine Adenosyltransferase 1A	Protein Coding	45	GC10M080271	45.2994	https://www.genecards.org/cgi-bin/carddisp.pl?gene=MAT1A
CYP2A6	Cytochrome P450 Family 2 Subfamily A Member 6	Protein Coding	46	GC19M040843	45.291	https://www.genecards.org/cgi-bin/carddisp.pl?gene=CYP2A6
ERCC2	ERCC Excision Repair 2, TFIIH Core Complex Helicase Subunit	Protein Coding	46	GC19M045349	45.2405	https://www.genecards.org/cgi-bin/carddisp.pl?gene=ERCC2
IGF2	Insulin Like Growth Factor 2	Protein Coding	46	GC11M003294	45.2032	https://www.genecards.org/cgi-bin/carddisp.pl?gene=IGF2
ADSL	Adenylosuccinate Lyase	Protein Coding	46	GC22P040346	45.1647	https://www.genecards.org/cgi-bin/carddisp.pl?gene=ADSL
HNF1A	HNF1 Homeobox A	Protein Coding	44	GC12P120978	45.1629	https://www.genecards.org/cgi-bin/carddisp.pl?gene=HNF1A
FGFR1	Fibroblast Growth Factor Receptor 1	Protein Coding	52	GC08M038400	45.1374	https://www.genecards.org/cgi-bin/carddisp.pl?gene=FGFR1
SLC1A3	Solute Carrier Family 1 Member 3	Protein Coding	48	GC05P036646	45.1259	https://www.genecards.org/cgi-bin/carddisp.pl?gene=SLC1A3
CASP8	Caspase 8	Protein Coding	49	GC02P201233	45.0909	https://www.genecards.org/cgi-bin/carddisp.pl?gene=CASP8
DNMT1	DNA Methyltransferase 1	Protein Coding	49	GC19M010133	45.0736	https://www.genecards.org/cgi-bin/carddisp.pl?gene=DNMT1
FBN1	Fibrillin 1	Protein Coding	45	GC15M048408	45.0552	https://www.genecards.org/cgi-bin/carddisp.pl?gene=FBN1
DHFR	Dihydrofolate Reductase	Protein Coding	47	GC05M080626	45.0477	https://www.genecards.org/cgi-bin/carddisp.pl?gene=DHFR
NR3C1	Nuclear Receptor Subfamily 3 Group C Member 1	Protein Coding	48	GC05M143277	45.0092	https://www.genecards.org/cgi-bin/carddisp.pl?gene=NR3C1
HADH	Hydroxyacyl-CoA Dehydrogenase	Protein Coding	45	GC04P107989	44.9824	https://www.genecards.org/cgi-bin/carddisp.pl?gene=HADH
GSTM1	Glutathione S-Transferase Mu 1	Protein Coding	40	GC01P109687	44.9472	https://www.genecards.org/cgi-bin/carddisp.pl?gene=GSTM1
CYP7B1	Cytochrome P450 Family 7 Subfamily B Member 1	Protein Coding	45	GC08M064587	44.9102	https://www.genecards.org/cgi-bin/carddisp.pl?gene=CYP7B1
CPS1	Carbamoyl-Phosphate Synthase 1	Protein Coding	46	GC02P210477	44.7465	https://www.genecards.org/cgi-bin/carddisp.pl?gene=CPS1
MTTP	Microsomal Triglyceride Transfer Protein	Protein Coding	42	GC04P099563	44.5869	https://www.genecards.org/cgi-bin/carddisp.pl?gene=MTTP
RET	Ret Proto-Oncogene	Protein Coding	51	GC10P043182	44.5866	https://www.genecards.org/cgi-bin/carddisp.pl?gene=RET
PRNP	Prion Protein	Protein Coding	45	GC20P004686	44.5057	https://www.genecards.org/cgi-bin/carddisp.pl?gene=PRNP
JUN	Jun Proto-Oncogene, AP-1 Transcription Factor Subunit	Protein Coding	46	GC01M058780	44.418	https://www.genecards.org/cgi-bin/carddisp.pl?gene=JUN
HSD3B7	Hydroxy-Delta-5-Steroid Dehydrogenase, 3 Beta- And Steroid Delta-Isomerase 7	Protein Coding	40	GC16P030985	44.414	https://www.genecards.org/cgi-bin/carddisp.pl?gene=HSD3B7
DYRK1A	Dual Specificity Tyrosine Phosphorylation Regulated Kinase 1A	Protein Coding	49	GC21P037365	44.3799	https://www.genecards.org/cgi-bin/carddisp.pl?gene=DYRK1A
AHCY	Adenosylhomocysteinase	Protein Coding	47	GC20M034827	44.3151	https://www.genecards.org/cgi-bin/carddisp.pl?gene=AHCY
SLC6A4	Solute Carrier Family 6 Member 4	Protein Coding	46	GC17M030194	44.2966	https://www.genecards.org/cgi-bin/carddisp.pl?gene=SLC6A4
SMARCA4	SWI/SNF Related, Matrix Associated, Actin Dependent Regulator Of Chromatin, Subfamily A, Member 4	Protein Coding	48	GC19P010932	44.2516	https://www.genecards.org/cgi-bin/carddisp.pl?gene=SMARCA4
PSAP	Prosaposin	Protein Coding	46	GC10M071816	44.2497	https://www.genecards.org/cgi-bin/carddisp.pl?gene=PSAP
SDHB	Succinate Dehydrogenase Complex Iron Sulfur Subunit B	Protein Coding	46	GC01M018063	44.1742	https://www.genecards.org/cgi-bin/carddisp.pl?gene=SDHB
EHHADH	Enoyl-CoA Hydratase And 3-Hydroxyacyl CoA Dehydrogenase	Protein Coding	42	GC03M185190	44.1632	https://www.genecards.org/cgi-bin/carddisp.pl?gene=EHHADH
TP63	Tumor Protein P63	Protein Coding	46	GC03P189598	44.1457	https://www.genecards.org/cgi-bin/carddisp.pl?gene=TP63
ALAD	Aminolevulinate Dehydratase	Protein Coding	45	GC09M113386	44.1144	https://www.genecards.org/cgi-bin/carddisp.pl?gene=ALAD
ABCB4	ATP Binding Cassette Subfamily B Member 4	Protein Coding	46	GC07M087365	43.9871	https://www.genecards.org/cgi-bin/carddisp.pl?gene=ABCB4
GFAP	Glial Fibrillary Acidic Protein	Protein Coding	45	GC17M044917	43.9783	https://www.genecards.org/cgi-bin/carddisp.pl?gene=GFAP
GLUD1	Glutamate Dehydrogenase 1	Protein Coding	48	GC10M087050	43.8858	https://www.genecards.org/cgi-bin/carddisp.pl?gene=GLUD1
GNAS	GNAS Complex Locus	Protein Coding	49	GC20P058839	43.8789	https://www.genecards.org/cgi-bin/carddisp.pl?gene=GNAS
MYH9	Myosin Heavy Chain 9	Protein Coding	47	GC22M036281	43.7616	https://www.genecards.org/cgi-bin/carddisp.pl?gene=MYH9
LIPE	Lipase E, Hormone Sensitive Type	Protein Coding	46	GC19M042401	43.7381	https://www.genecards.org/cgi-bin/carddisp.pl?gene=LIPE
NPC1	NPC Intracellular Cholesterol Transporter 1	Protein Coding	47	GC18M023506	43.7335	https://www.genecards.org/cgi-bin/carddisp.pl?gene=NPC1
G6PD	Glucose-6-Phosphate Dehydrogenase	Protein Coding	48	GC0XM154551	43.7291	https://www.genecards.org/cgi-bin/carddisp.pl?gene=G6PD
CYP19A1	Cytochrome P450 Family 19 Subfamily A Member 1	Protein Coding	47	GC15M051208	43.6985	https://www.genecards.org/cgi-bin/carddisp.pl?gene=CYP19A1
MAOA	Monoamine Oxidase A	Protein Coding	48	GC0XP043654	43.6584	https://www.genecards.org/cgi-bin/carddisp.pl?gene=MAOA
SREBF1	Sterol Regulatory Element Binding Transcription Factor 1	Protein Coding	44	GC17M017810	43.5402	https://www.genecards.org/cgi-bin/carddisp.pl?gene=SREBF1
ETFA	Electron Transfer Flavoprotein Subunit Alpha	Protein Coding	44	GC15M090338	43.3457	https://www.genecards.org/cgi-bin/carddisp.pl?gene=ETFA
CBL	Cbl Proto-Oncogene	Protein Coding	49	GC11P119206	43.3216	https://www.genecards.org/cgi-bin/carddisp.pl?gene=CBL
SLC4A1	Solute Carrier Family 4 Member 1 (Diego Blood Group)	Protein Coding	47	GC17M044913	43.2446	https://www.genecards.org/cgi-bin/carddisp.pl?gene=SLC4A1
SLC7A11	Solute Carrier Family 7 Member 11	Protein Coding	42	GC04M138164	43.0972	https://www.genecards.org/cgi-bin/carddisp.pl?gene=SLC7A11
SNCA	Synuclein Alpha	Protein Coding	48	GC04M089724	43.081	https://www.genecards.org/cgi-bin/carddisp.pl?gene=SNCA
GATA1	GATA Binding Protein 1	Protein Coding	45	GC0XP048786	43.0545	https://www.genecards.org/cgi-bin/carddisp.pl?gene=GATA1
GATM	Glycine Amidinotransferase	Protein Coding	44	GC15M045361	43.0071	https://www.genecards.org/cgi-bin/carddisp.pl?gene=GATM
FLT3	Fms Related Receptor Tyrosine Kinase 3	Protein Coding	50	GC13M028003	42.9261	https://www.genecards.org/cgi-bin/carddisp.pl?gene=FLT3
FABP1	Fatty Acid Binding Protein 1	Protein Coding	42	GC02M088122	42.8687	https://www.genecards.org/cgi-bin/carddisp.pl?gene=FABP1
MAP2K1	Mitogen-Activated Protein Kinase Kinase 1	Protein Coding	51	GC15P066386	42.838	https://www.genecards.org/cgi-bin/carddisp.pl?gene=MAP2K1
ARX	Aristaless Related Homeobox	Protein Coding	41	GC0XM025003	42.8041	https://www.genecards.org/cgi-bin/carddisp.pl?gene=ARX
ABCD3	ATP Binding Cassette Subfamily D Member 3	Protein Coding	43	GC01P094385	42.8001	https://www.genecards.org/cgi-bin/carddisp.pl?gene=ABCD3
SLC7A2	Solute Carrier Family 7 Member 2	Protein Coding	41	GC08P017497	42.7886	https://www.genecards.org/cgi-bin/carddisp.pl?gene=SLC7A2
SLC16A1	Solute Carrier Family 16 Member 1	Protein Coding	46	GC01M112973	42.7774	https://www.genecards.org/cgi-bin/carddisp.pl?gene=SLC16A1
OAT	Ornithine Aminotransferase	Protein Coding	46	GC10M124397	42.7765	https://www.genecards.org/cgi-bin/carddisp.pl?gene=OAT
SLCO1B1	Solute Carrier Organic Anion Transporter Family Member 1B1	Protein Coding	46	GC12P021653	42.7684	https://www.genecards.org/cgi-bin/carddisp.pl?gene=SLCO1B1
PNPO	Pyridoxamine 5'-Phosphate Oxidase	Protein Coding	44	GC17P047941	42.7627	https://www.genecards.org/cgi-bin/carddisp.pl?gene=PNPO
ETFB	Electron Transfer Flavoprotein Subunit Beta	Protein Coding	44	GC19M051345	42.7243	https://www.genecards.org/cgi-bin/carddisp.pl?gene=ETFB
CYP2B6	Cytochrome P450 Family 2 Subfamily B Member 6	Protein Coding	45	GC19P040991	42.7201	https://www.genecards.org/cgi-bin/carddisp.pl?gene=CYP2B6
JAK2	Janus Kinase 2	Protein Coding	50	GC09P004985	42.6628	https://www.genecards.org/cgi-bin/carddisp.pl?gene=JAK2
SLC10A1	Solute Carrier Family 10 Member 1	Protein Coding	42	GC14M069775	42.6468	https://www.genecards.org/cgi-bin/carddisp.pl?gene=SLC10A1
RRM2B	Ribonucleotide Reductase Regulatory TP53 Inducible Subunit M2B	Protein Coding	47	GC08M102204	42.6339	https://www.genecards.org/cgi-bin/carddisp.pl?gene=RRM2B
DMD	Dystrophin	Protein Coding	45	GC0XM031097	42.5267	https://www.genecards.org/cgi-bin/carddisp.pl?gene=DMD
GPT	Glutamic--Pyruvic Transaminase	Protein Coding	40	GC08P144502	42.4578	https://www.genecards.org/cgi-bin/carddisp.pl?gene=GPT
HMOX1	Heme Oxygenase 1	Protein Coding	49	GC22P035380	42.327	https://www.genecards.org/cgi-bin/carddisp.pl?gene=HMOX1
ALDH6A1	Aldehyde Dehydrogenase 6 Family Member A1	Protein Coding	44	GC14M074059	42.2367	https://www.genecards.org/cgi-bin/carddisp.pl?gene=ALDH6A1
GH1	Growth Hormone 1	Protein Coding	42	GC17M063917	42.2339	https://www.genecards.org/cgi-bin/carddisp.pl?gene=GH1
CDH1	Cadherin 1	Protein Coding	48	GC16P068737	42.2195	https://www.genecards.org/cgi-bin/carddisp.pl?gene=CDH1
PTHLH	Parathyroid Hormone Like Hormone	Protein Coding	45	GC12M027959	42.1994	https://www.genecards.org/cgi-bin/carddisp.pl?gene=PTHLH
CREBBP	CREB Binding Protein	Protein Coding	50	GC16M007298	42.1529	https://www.genecards.org/cgi-bin/carddisp.pl?gene=CREBBP
COL1A1	Collagen Type I Alpha 1 Chain	Protein Coding	48	GC17M050183	42.1362	https://www.genecards.org/cgi-bin/carddisp.pl?gene=COL1A1
RTEL1-TNFRSF6B	RTEL1-TNFRSF6B Readthrough (NMD Candidate)	RNA Gene	19	GC20P063657	42.0866	https://www.genecards.org/cgi-bin/carddisp.pl?gene=RTEL1-TNFRSF6B
ACP1	Acid Phosphatase 1	Protein Coding	42	GC02P000344	42.0442	https://www.genecards.org/cgi-bin/carddisp.pl?gene=ACP1
KCNH2	Potassium Voltage-Gated Channel Subfamily H Member 2	Protein Coding	49	GC07M150944	41.9812	https://www.genecards.org/cgi-bin/carddisp.pl?gene=KCNH2
THBD	Thrombomodulin	Protein Coding	44	GC20M023026	41.9795	https://www.genecards.org/cgi-bin/carddisp.pl?gene=THBD
CSF2RA	Colony Stimulating Factor 2 Receptor Subunit Alpha	Protein Coding	43	GC0XP001676	41.9622	https://www.genecards.org/cgi-bin/carddisp.pl?gene=CSF2RA
RXRA	Retinoid X Receptor Alpha	Protein Coding	47	GC09P134317	41.8979	https://www.genecards.org/cgi-bin/carddisp.pl?gene=RXRA
CDKN1A	Cyclin Dependent Kinase Inhibitor 1A	Protein Coding	46	GC06P083850	41.8913	https://www.genecards.org/cgi-bin/carddisp.pl?gene=CDKN1A
ABCC2	ATP Binding Cassette Subfamily C Member 2	Protein Coding	46	GC10P099782	41.8326	https://www.genecards.org/cgi-bin/carddisp.pl?gene=ABCC2
APOC3	Apolipoprotein C3	Protein Coding	44	GC11P116829	41.7922	https://www.genecards.org/cgi-bin/carddisp.pl?gene=APOC3
PEX7	Peroxisomal Biogenesis Factor 7	Protein Coding	43	GC06P136822	41.7256	https://www.genecards.org/cgi-bin/carddisp.pl?gene=PEX7
GLUL	Glutamate-Ammonia Ligase	Protein Coding	46	GC01M182378	41.6984	https://www.genecards.org/cgi-bin/carddisp.pl?gene=GLUL
SLC2A2	Solute Carrier Family 2 Member 2	Protein Coding	47	GC03M170996	41.6952	https://www.genecards.org/cgi-bin/carddisp.pl?gene=SLC2A2
HNF1B	HNF1 Homeobox B	Protein Coding	41	GC17M037686	41.5539	https://www.genecards.org/cgi-bin/carddisp.pl?gene=HNF1B
PLA2G6	Phospholipase A2 Group VI	Protein Coding	46	GC22M058815	41.5328	https://www.genecards.org/cgi-bin/carddisp.pl?gene=PLA2G6
PPARD	Peroxisome Proliferator Activated Receptor Delta	Protein Coding	45	GC06P083822	41.4817	https://www.genecards.org/cgi-bin/carddisp.pl?gene=PPARD
KCNQ1	Potassium Voltage-Gated Channel Subfamily Q Member 1	Protein Coding	48	GC11P002444	41.4256	https://www.genecards.org/cgi-bin/carddisp.pl?gene=KCNQ1
CYP3A5	Cytochrome P450 Family 3 Subfamily A Member 5	Protein Coding	45	GC07M099648	41.3799	https://www.genecards.org/cgi-bin/carddisp.pl?gene=CYP3A5
ADRB2	Adrenoceptor Beta 2	Protein Coding	47	GC05P148825	41.3521	https://www.genecards.org/cgi-bin/carddisp.pl?gene=ADRB2
FAAH	Fatty Acid Amide Hydrolase	Protein Coding	46	GC01P046394	41.1237	https://www.genecards.org/cgi-bin/carddisp.pl?gene=FAAH
GRIN2B	Glutamate Ionotropic Receptor NMDA Type Subunit 2B	Protein Coding	49	GC12M013437	41.109	https://www.genecards.org/cgi-bin/carddisp.pl?gene=GRIN2B
RUNX1	RUNX Family Transcription Factor 1	Protein Coding	46	GC21M034787	41.0985	https://www.genecards.org/cgi-bin/carddisp.pl?gene=RUNX1
IGF1R	Insulin Like Growth Factor 1 Receptor	Protein Coding	52	GC15P098648	41.0853	https://www.genecards.org/cgi-bin/carddisp.pl?gene=IGF1R
NR1I2	Nuclear Receptor Subfamily 1 Group I Member 2	Protein Coding	44	GC03P119780	41.0272	https://www.genecards.org/cgi-bin/carddisp.pl?gene=NR1I2
MT-ND1	Mitochondrially Encoded NADH:Ubiquinone Oxidoreductase Core Subunit 1	Protein Coding	32	GCMTP003309	41.0236	https://www.genecards.org/cgi-bin/carddisp.pl?gene=MT-ND1
PSEN1	Presenilin 1	Protein Coding	50	GC14P073136	40.9848	https://www.genecards.org/cgi-bin/carddisp.pl?gene=PSEN1
ACP5	Acid Phosphatase 5, Tartrate Resistant	Protein Coding	45	GC19M011574	40.9484	https://www.genecards.org/cgi-bin/carddisp.pl?gene=ACP5
ADA	Adenosine Deaminase	Protein Coding	49	GC20M044620	40.9398	https://www.genecards.org/cgi-bin/carddisp.pl?gene=ADA
CASK	Calcium/Calmodulin Dependent Serine Protein Kinase	Protein Coding	46	GC0XM041514	40.9334	https://www.genecards.org/cgi-bin/carddisp.pl?gene=CASK
TTN	Titin	Protein Coding	45	GC02M178525	40.8503	https://www.genecards.org/cgi-bin/carddisp.pl?gene=TTN
PTH	Parathyroid Hormone	Protein Coding	44	GC11M013492	40.7951	https://www.genecards.org/cgi-bin/carddisp.pl?gene=PTH
TJP2	Tight Junction Protein 2	Protein Coding	44	GC09P069121	40.7768	https://www.genecards.org/cgi-bin/carddisp.pl?gene=TJP2
MT-ATP6	Mitochondrially Encoded ATP Synthase Membrane Subunit 6	Protein Coding	33	GCMTP008531	40.7696	https://www.genecards.org/cgi-bin/carddisp.pl?gene=MT-ATP6
PEX1	Peroxisomal Biogenesis Factor 1	Protein Coding	44	GC07M092487	40.7312	https://www.genecards.org/cgi-bin/carddisp.pl?gene=PEX1
CST3	Cystatin C	Protein Coding	42	GC20M023667	40.721	https://www.genecards.org/cgi-bin/carddisp.pl?gene=CST3
MCCC1	Methylcrotonyl-CoA Carboxylase Subunit 1	Protein Coding	41	GC03M183015	40.6886	https://www.genecards.org/cgi-bin/carddisp.pl?gene=MCCC1
ACOX2	Acyl-CoA Oxidase 2	Protein Coding	41	GC03M058490	40.6683	https://www.genecards.org/cgi-bin/carddisp.pl?gene=ACOX2
SERPINA1	Serpin Family A Member 1	Protein Coding	47	GC14M094376	40.6386	https://www.genecards.org/cgi-bin/carddisp.pl?gene=SERPINA1
NPY	Neuropeptide Y	Protein Coding	44	GC07P024290	40.6346	https://www.genecards.org/cgi-bin/carddisp.pl?gene=NPY
RORA	RAR Related Orphan Receptor A	Protein Coding	46	GC15M060488	40.6004	https://www.genecards.org/cgi-bin/carddisp.pl?gene=RORA
ALDH4A1	Aldehyde Dehydrogenase 4 Family Member A1	Protein Coding	42	GC01M018871	40.5897	https://www.genecards.org/cgi-bin/carddisp.pl?gene=ALDH4A1
SOD2	Superoxide Dismutase 2	Protein Coding	48	GC06M159669	40.4819	https://www.genecards.org/cgi-bin/carddisp.pl?gene=SOD2
MMP2	Matrix Metallopeptidase 2	Protein Coding	50	GC16P055390	40.4259	https://www.genecards.org/cgi-bin/carddisp.pl?gene=MMP2
GAD1	Glutamate Decarboxylase 1	Protein Coding	48	GC02P170813	40.3914	https://www.genecards.org/cgi-bin/carddisp.pl?gene=GAD1
SLC7A1	Solute Carrier Family 7 Member 1	Protein Coding	42	GC13M029509	40.2985	https://www.genecards.org/cgi-bin/carddisp.pl?gene=SLC7A1
TNFRSF11B	TNF Receptor Superfamily Member 11b	Protein Coding	46	GC08M118923	40.2623	https://www.genecards.org/cgi-bin/carddisp.pl?gene=TNFRSF11B
GRN	Granulin Precursor	Protein Coding	46	GC17P044345	40.234	https://www.genecards.org/cgi-bin/carddisp.pl?gene=GRN
SLC6A18	Solute Carrier Family 6 Member 18	Protein Coding	38	GC05P001225	40.13	https://www.genecards.org/cgi-bin/carddisp.pl?gene=SLC6A18
SLC25A4	Solute Carrier Family 25 Member 4	Protein Coding	47	GC04P185143	40.0509	https://www.genecards.org/cgi-bin/carddisp.pl?gene=SLC25A4
AASS	Aminoadipate-Semialdehyde Synthase	Protein Coding	42	GC07M122073	40.0076	https://www.genecards.org/cgi-bin/carddisp.pl?gene=AASS
BCS1L	BCS1 Homolog, Ubiquinol-Cytochrome C Reductase Complex Chaperone	Protein Coding	44	GC02P218658	39.9757	https://www.genecards.org/cgi-bin/carddisp.pl?gene=BCS1L
APRT	Adenine Phosphoribosyltransferase	Protein Coding	45	GC16M088810	39.9711	https://www.genecards.org/cgi-bin/carddisp.pl?gene=APRT
CAV1	Caveolin 1	Protein Coding	46	GC07P116524	39.9379	https://www.genecards.org/cgi-bin/carddisp.pl?gene=CAV1
TFRC	Transferrin Receptor	Protein Coding	47	GC03M196027	39.9182	https://www.genecards.org/cgi-bin/carddisp.pl?gene=TFRC
TNFSF10	TNF Superfamily Member 10	Protein Coding	42	GC03M172505	39.9073	https://www.genecards.org/cgi-bin/carddisp.pl?gene=TNFSF10
GSS	Glutathione Synthetase	Protein Coding	45	GC20M034928	39.8998	https://www.genecards.org/cgi-bin/carddisp.pl?gene=GSS
LCAT	Lecithin-Cholesterol Acyltransferase	Protein Coding	46	GC16M067939	39.8189	https://www.genecards.org/cgi-bin/carddisp.pl?gene=LCAT
WT1	WT1 Transcription Factor	Protein Coding	47	GC11M032365	39.8018	https://www.genecards.org/cgi-bin/carddisp.pl?gene=WT1
PRPS1	Phosphoribosyl Pyrophosphate Synthetase 1	Protein Coding	45	GC0XP107628	39.7893	https://www.genecards.org/cgi-bin/carddisp.pl?gene=PRPS1
NFKB1	Nuclear Factor Kappa B Subunit 1	Protein Coding	49	GC04P102501	39.785	https://www.genecards.org/cgi-bin/carddisp.pl?gene=NFKB1
TYMS	Thymidylate Synthetase	Protein Coding	46	GC18P000657	39.7722	https://www.genecards.org/cgi-bin/carddisp.pl?gene=TYMS
B2M	Beta-2-Microglobulin	Protein Coding	46	GC15P044711	39.7605	https://www.genecards.org/cgi-bin/carddisp.pl?gene=B2M
MUC1	Mucin 1, Cell Surface Associated	Protein Coding	47	GC01M155185	39.7375	https://www.genecards.org/cgi-bin/carddisp.pl?gene=MUC1
DRD2	Dopamine Receptor D2	Protein Coding	48	GC11M113409	39.737	https://www.genecards.org/cgi-bin/carddisp.pl?gene=DRD2
FABP3	Fatty Acid Binding Protein 3	Protein Coding	42	GC01M031365	39.7271	https://www.genecards.org/cgi-bin/carddisp.pl?gene=FABP3
HSD17B4	Hydroxysteroid 17-Beta Dehydrogenase 4	Protein Coding	44	GC05P119452	39.6862	https://www.genecards.org/cgi-bin/carddisp.pl?gene=HSD17B4
FADS2	Fatty Acid Desaturase 2	Protein Coding	43	GC11P061792	39.6368	https://www.genecards.org/cgi-bin/carddisp.pl?gene=FADS2
RUNX2	RUNX Family Transcription Factor 2	Protein Coding	45	GC06P083940	39.6339	https://www.genecards.org/cgi-bin/carddisp.pl?gene=RUNX2
ENPP1	Ectonucleotide Pyrophosphatase/Phosphodiesterase 1	Protein Coding	47	GC06P131808	39.6286	https://www.genecards.org/cgi-bin/carddisp.pl?gene=ENPP1
PEX6	Peroxisomal Biogenesis Factor 6	Protein Coding	42	GC06M042963	39.6049	https://www.genecards.org/cgi-bin/carddisp.pl?gene=PEX6
ELN	Elastin	Protein Coding	43	GC07P074027	39.5863	https://www.genecards.org/cgi-bin/carddisp.pl?gene=ELN
MMP9	Matrix Metallopeptidase 9	Protein Coding	52	GC20P046008	39.5737	https://www.genecards.org/cgi-bin/carddisp.pl?gene=MMP9
MAPK14	Mitogen-Activated Protein Kinase 14	Protein Coding	49	GC06P083841	39.4068	https://www.genecards.org/cgi-bin/carddisp.pl?gene=MAPK14
NPM1	Nucleophosmin 1	Protein Coding	48	GC05P171387	39.3279	https://www.genecards.org/cgi-bin/carddisp.pl?gene=NPM1
NF1	Neurofibromin 1	Protein Coding	46	GC17P031094	39.3265	https://www.genecards.org/cgi-bin/carddisp.pl?gene=NF1
CYP27A1	Cytochrome P450 Family 27 Subfamily A Member 1	Protein Coding	46	GC02P218781	39.2779	https://www.genecards.org/cgi-bin/carddisp.pl?gene=CYP27A1
HMGCR	3-Hydroxy-3-Methylglutaryl-CoA Reductase	Protein Coding	45	GC05P075336	39.0291	https://www.genecards.org/cgi-bin/carddisp.pl?gene=HMGCR
MLH1	MutL Homolog 1	Protein Coding	46	GC03P036993	38.9939	https://www.genecards.org/cgi-bin/carddisp.pl?gene=MLH1
HIBCH	3-Hydroxyisobutyryl-CoA Hydrolase	Protein Coding	41	GC02M190189	38.9613	https://www.genecards.org/cgi-bin/carddisp.pl?gene=HIBCH
SIRT1	Sirtuin 1	Protein Coding	46	GC10P067884	38.8366	https://www.genecards.org/cgi-bin/carddisp.pl?gene=SIRT1
ACAT1	Acetyl-CoA Acetyltransferase 1	Protein Coding	48	GC11P108121	38.8275	https://www.genecards.org/cgi-bin/carddisp.pl?gene=ACAT1
SLC38A2	Solute Carrier Family 38 Member 2	Protein Coding	39	GC12M046358	38.8238	https://www.genecards.org/cgi-bin/carddisp.pl?gene=SLC38A2
GCG	Glucagon	Protein Coding	40	GC02M162142	38.8138	https://www.genecards.org/cgi-bin/carddisp.pl?gene=GCG
SRC	SRC Proto-Oncogene, Non-Receptor Tyrosine Kinase	Protein Coding	49	GC20P037344	38.7305	https://www.genecards.org/cgi-bin/carddisp.pl?gene=SRC
IL4	Interleukin 4	Protein Coding	44	GC05P132673	38.7252	https://www.genecards.org/cgi-bin/carddisp.pl?gene=IL4
GABRG2	Gamma-Aminobutyric Acid Type A Receptor Subunit Gamma2	Protein Coding	47	GC05P162000	38.6639	https://www.genecards.org/cgi-bin/carddisp.pl?gene=GABRG2
NEU1	Neuraminidase 1	Protein Coding	44	GC06M031857	38.5814	https://www.genecards.org/cgi-bin/carddisp.pl?gene=NEU1
G6PC1	Glucose-6-Phosphatase Catalytic Subunit 1	Protein Coding	34	GC17P056158	38.5581	https://www.genecards.org/cgi-bin/carddisp.pl?gene=G6PC1
MAPK8	Mitogen-Activated Protein Kinase 8	Protein Coding	47	GC10P048306	38.535	https://www.genecards.org/cgi-bin/carddisp.pl?gene=MAPK8
DAOA	D-Amino Acid Oxidase Activator	Protein Coding	32	GC13P105465	38.5157	https://www.genecards.org/cgi-bin/carddisp.pl?gene=DAOA
AUH	AU RNA Binding Methylglutaconyl-CoA Hydratase	Protein Coding	41	GC09M091213	38.4981	https://www.genecards.org/cgi-bin/carddisp.pl?gene=AUH
F5	Coagulation Factor V	Protein Coding	45	GC01M169511	38.4877	https://www.genecards.org/cgi-bin/carddisp.pl?gene=F5
SLC34A1	Solute Carrier Family 34 Member 1	Protein Coding	42	GC05P177500	38.4661	https://www.genecards.org/cgi-bin/carddisp.pl?gene=SLC34A1
IGFBP3	Insulin Like Growth Factor Binding Protein 3	Protein Coding	44	GC07M045912	38.4327	https://www.genecards.org/cgi-bin/carddisp.pl?gene=IGFBP3
TF	Transferrin	Protein Coding	48	GC03P134296	38.3908	https://www.genecards.org/cgi-bin/carddisp.pl?gene=TF
REN	Renin	Protein Coding	47	GC01M204154	38.325	https://www.genecards.org/cgi-bin/carddisp.pl?gene=REN
SLC1A7	Solute Carrier Family 1 Member 7	Protein Coding	41	GC01M053087	38.3184	https://www.genecards.org/cgi-bin/carddisp.pl?gene=SLC1A7
RETN	Resistin	Protein Coding	41	GC19P007669	38.2881	https://www.genecards.org/cgi-bin/carddisp.pl?gene=RETN
OGDH	Oxoglutarate Dehydrogenase	Protein Coding	45	GC07P044606	38.281	https://www.genecards.org/cgi-bin/carddisp.pl?gene=OGDH
GSTT1	Glutathione S-Transferase Theta 1	Protein Coding	33	GC22Mi00270	38.1234	https://www.genecards.org/cgi-bin/carddisp.pl?gene=GSTT1
NAT2	N-Acetyltransferase 2	Protein Coding	41	GC08P018391	38.0527	https://www.genecards.org/cgi-bin/carddisp.pl?gene=NAT2
TYMP	Thymidine Phosphorylase	Protein Coding	45	GC22M050525	38.0191	https://www.genecards.org/cgi-bin/carddisp.pl?gene=TYMP
CYCS	Cytochrome C, Somatic	Protein Coding	46	GC07M025118	38.0036	https://www.genecards.org/cgi-bin/carddisp.pl?gene=CYCS
KIT	KIT Proto-Oncogene, Receptor Tyrosine Kinase	Protein Coding	50	GC04P054657	37.9571	https://www.genecards.org/cgi-bin/carddisp.pl?gene=KIT
ZAP70	Zeta Chain Of T Cell Receptor Associated Protein Kinase 70	Protein Coding	49	GC02P097753	37.9207	https://www.genecards.org/cgi-bin/carddisp.pl?gene=ZAP70
ABCC1	ATP Binding Cassette Subfamily C Member 1	Protein Coding	47	GC16P015949	37.9155	https://www.genecards.org/cgi-bin/carddisp.pl?gene=ABCC1
ACOX1	Acyl-CoA Oxidase 1	Protein Coding	44	GC17M075941	37.9082	https://www.genecards.org/cgi-bin/carddisp.pl?gene=ACOX1
ABCA3	ATP Binding Cassette Subfamily A Member 3	Protein Coding	48	GC16M002275	37.881	https://www.genecards.org/cgi-bin/carddisp.pl?gene=ABCA3
SDHA	Succinate Dehydrogenase Complex Flavoprotein Subunit A	Protein Coding	46	GC05P000208	37.8519	https://www.genecards.org/cgi-bin/carddisp.pl?gene=SDHA
BMP2	Bone Morphogenetic Protein 2	Protein Coding	44	GC20P006767	37.8193	https://www.genecards.org/cgi-bin/carddisp.pl?gene=BMP2
ATP8B1	ATPase Phospholipid Transporting 8B1	Protein Coding	40	GC18M057646	37.8068	https://www.genecards.org/cgi-bin/carddisp.pl?gene=ATP8B1
ACADSB	Acyl-CoA Dehydrogenase Short/Branched Chain	Protein Coding	44	GC10P123008	37.7928	https://www.genecards.org/cgi-bin/carddisp.pl?gene=ACADSB
MCCC2	Methylcrotonyl-CoA Carboxylase Subunit 2	Protein Coding	42	GC05P072983	37.767	https://www.genecards.org/cgi-bin/carddisp.pl?gene=MCCC2
SCN1A	Sodium Voltage-Gated Channel Alpha Subunit 1	Protein Coding	46	GC02M165989	37.7618	https://www.genecards.org/cgi-bin/carddisp.pl?gene=SCN1A
MT-ND6	Mitochondrially Encoded NADH:Ubiquinone Oxidoreductase Core Subunit 6	Protein Coding	33	GCMTM014151	37.7608	https://www.genecards.org/cgi-bin/carddisp.pl?gene=MT-ND6
ACACA	Acetyl-CoA Carboxylase Alpha	Protein Coding	46	GC17M037084	37.7409	https://www.genecards.org/cgi-bin/carddisp.pl?gene=ACACA
SLC25A15	Solute Carrier Family 25 Member 15	Protein Coding	42	GC13P040789	37.7276	https://www.genecards.org/cgi-bin/carddisp.pl?gene=SLC25A15
KMT2A	Lysine Methyltransferase 2A	Protein Coding	44	GC11P118436	37.7235	https://www.genecards.org/cgi-bin/carddisp.pl?gene=KMT2A
HAL	Histidine Ammonia-Lyase	Protein Coding	41	GC12M095972	37.6833	https://www.genecards.org/cgi-bin/carddisp.pl?gene=HAL
SP1	Sp1 Transcription Factor	Protein Coding	44	GC12P053380	37.6818	https://www.genecards.org/cgi-bin/carddisp.pl?gene=SP1
UCP2	Uncoupling Protein 2	Protein Coding	44	GC11M073974	37.6243	https://www.genecards.org/cgi-bin/carddisp.pl?gene=UCP2
CHEK2	Checkpoint Kinase 2	Protein Coding	50	GC22M028687	37.5798	https://www.genecards.org/cgi-bin/carddisp.pl?gene=CHEK2
CYP17A1	Cytochrome P450 Family 17 Subfamily A Member 1	Protein Coding	47	GC10M102830	37.5694	https://www.genecards.org/cgi-bin/carddisp.pl?gene=CYP17A1
IL1RN	Interleukin 1 Receptor Antagonist	Protein Coding	46	GC02P122460	37.5163	https://www.genecards.org/cgi-bin/carddisp.pl?gene=IL1RN
GABRA1	Gamma-Aminobutyric Acid Type A Receptor Subunit Alpha1	Protein Coding	46	GC05P161847	37.5149	https://www.genecards.org/cgi-bin/carddisp.pl?gene=GABRA1
ALDH7A1	Aldehyde Dehydrogenase 7 Family Member A1	Protein Coding	46	GC05M126541	37.5065	https://www.genecards.org/cgi-bin/carddisp.pl?gene=ALDH7A1
TYR	Tyrosinase	Protein Coding	46	GC11P089177	37.4917	https://www.genecards.org/cgi-bin/carddisp.pl?gene=TYR
AGXT	Alanine--Glyoxylate And Serine--Pyruvate Aminotransferase	Protein Coding	44	GC02P240868	37.4803	https://www.genecards.org/cgi-bin/carddisp.pl?gene=AGXT
DPYD	Dihydropyrimidine Dehydrogenase	Protein Coding	50	GC01M097015	37.4692	https://www.genecards.org/cgi-bin/carddisp.pl?gene=DPYD
NR3C2	Nuclear Receptor Subfamily 3 Group C Member 2	Protein Coding	45	GC04M148078	37.4586	https://www.genecards.org/cgi-bin/carddisp.pl?gene=NR3C2
PEX12	Peroxisomal Biogenesis Factor 12	Protein Coding	39	GC17M035574	37.4555	https://www.genecards.org/cgi-bin/carddisp.pl?gene=PEX12
BAX	BCL2 Associated X, Apoptosis Regulator	Protein Coding	47	GC19P048954	37.4504	https://www.genecards.org/cgi-bin/carddisp.pl?gene=BAX
KYNU	Kynureninase	Protein Coding	45	GC02P142877	37.4459	https://www.genecards.org/cgi-bin/carddisp.pl?gene=KYNU
RB1	RB Transcriptional Corepressor 1	Protein Coding	45	GC13P048303	37.3842	https://www.genecards.org/cgi-bin/carddisp.pl?gene=RB1
SLC6A20	Solute Carrier Family 6 Member 20	Protein Coding	40	GC03M045755	37.3768	https://www.genecards.org/cgi-bin/carddisp.pl?gene=SLC6A20
SLC2A4	Solute Carrier Family 2 Member 4	Protein Coding	44	GC17P011137	37.2943	https://www.genecards.org/cgi-bin/carddisp.pl?gene=SLC2A4
SLC6A14	Solute Carrier Family 6 Member 14	Protein Coding	40	GC0XP116436	37.2833	https://www.genecards.org/cgi-bin/carddisp.pl?gene=SLC6A14
TANGO2	Transport And Golgi Organization 2 Homolog	Protein Coding	34	GC22P020017	37.2264	https://www.genecards.org/cgi-bin/carddisp.pl?gene=TANGO2
LDHA	Lactate Dehydrogenase A	Protein Coding	49	GC11P018394	37.2088	https://www.genecards.org/cgi-bin/carddisp.pl?gene=LDHA
IL2	Interleukin 2	Protein Coding	43	GC04M122451	37.2081	https://www.genecards.org/cgi-bin/carddisp.pl?gene=IL2
FN1	Fibronectin 1	Protein Coding	48	GC02M215360	37.1915	https://www.genecards.org/cgi-bin/carddisp.pl?gene=FN1
HMCN1	Hemicentin 1	Protein Coding	38	GC01P185734	37.1882	https://www.genecards.org/cgi-bin/carddisp.pl?gene=HMCN1
NOS2	Nitric Oxide Synthase 2	Protein Coding	47	GC17M027756	37.1276	https://www.genecards.org/cgi-bin/carddisp.pl?gene=NOS2
PCSK9	Proprotein Convertase Subtilisin/Kexin Type 9	Protein Coding	49	GC01P055039	37.0993	https://www.genecards.org/cgi-bin/carddisp.pl?gene=PCSK9
CNR1	Cannabinoid Receptor 1	Protein Coding	45	GC06M088139	37.0969	https://www.genecards.org/cgi-bin/carddisp.pl?gene=CNR1
GSR	Glutathione-Disulfide Reductase	Protein Coding	48	GC08M030678	37.0932	https://www.genecards.org/cgi-bin/carddisp.pl?gene=GSR
MVK	Mevalonate Kinase	Protein Coding	46	GC12P109573	37.0674	https://www.genecards.org/cgi-bin/carddisp.pl?gene=MVK
NR5A1	Nuclear Receptor Subfamily 5 Group A Member 1	Protein Coding	48	GC09M124481	37.0595	https://www.genecards.org/cgi-bin/carddisp.pl?gene=NR5A1
SLC2A9	Solute Carrier Family 2 Member 9	Protein Coding	44	GC04M009772	37.002	https://www.genecards.org/cgi-bin/carddisp.pl?gene=SLC2A9
COL6A1	Collagen Type VI Alpha 1 Chain	Protein Coding	42	GC21P045981	36.9804	https://www.genecards.org/cgi-bin/carddisp.pl?gene=COL6A1
PEX2	Peroxisomal Biogenesis Factor 2	Protein Coding	43	GC08M076980	36.9692	https://www.genecards.org/cgi-bin/carddisp.pl?gene=PEX2
SCD	Stearoyl-CoA Desaturase	Protein Coding	48	GC10P100347	36.9455	https://www.genecards.org/cgi-bin/carddisp.pl?gene=SCD
HLA-DQB1	Major Histocompatibility Complex, Class II, DQ Beta 1	Protein Coding	42	GC06M066016	36.9415	https://www.genecards.org/cgi-bin/carddisp.pl?gene=HLA-DQB1
MME	Membrane Metalloendopeptidase	Protein Coding	48	GC03P155024	36.8893	https://www.genecards.org/cgi-bin/carddisp.pl?gene=MME
FABP5	Fatty Acid Binding Protein 5	Protein Coding	41	GC08P081282	36.8805	https://www.genecards.org/cgi-bin/carddisp.pl?gene=FABP5
ABCD4	ATP Binding Cassette Subfamily D Member 4	Protein Coding	42	GC14M074285	36.8531	https://www.genecards.org/cgi-bin/carddisp.pl?gene=ABCD4
LMBRD1	LMBR1 Domain Containing 1	Protein Coding	38	GC06M069675	36.8517	https://www.genecards.org/cgi-bin/carddisp.pl?gene=LMBRD1
PLA2G4A	Phospholipase A2 Group IVA	Protein Coding	47	GC01P186798	36.8511	https://www.genecards.org/cgi-bin/carddisp.pl?gene=PLA2G4A
COL2A1	Collagen Type II Alpha 1 Chain	Protein Coding	46	GC12M047972	36.8338	https://www.genecards.org/cgi-bin/carddisp.pl?gene=COL2A1
AHR	Aryl Hydrocarbon Receptor	Protein Coding	47	GC07P016916	36.826	https://www.genecards.org/cgi-bin/carddisp.pl?gene=AHR
NRAS	NRAS Proto-Oncogene, GTPase	Protein Coding	47	GC01M114704	36.7755	https://www.genecards.org/cgi-bin/carddisp.pl?gene=NRAS
MT-ND5	Mitochondrially Encoded NADH:Ubiquinone Oxidoreductase Core Subunit 5	Protein Coding	33	GCMTP012339	36.7712	https://www.genecards.org/cgi-bin/carddisp.pl?gene=MT-ND5
LRP2	LDL Receptor Related Protein 2	Protein Coding	47	GC02M169127	36.7669	https://www.genecards.org/cgi-bin/carddisp.pl?gene=LRP2
CFI	Complement Factor I	Protein Coding	45	GC04M109732	36.7634	https://www.genecards.org/cgi-bin/carddisp.pl?gene=CFI
OPA3	Outer Mitochondrial Membrane Lipid Metabolism Regulator OPA3	Protein Coding	38	GC19M045527	36.7598	https://www.genecards.org/cgi-bin/carddisp.pl?gene=OPA3
SFTPB	Surfactant Protein B	Protein Coding	44	GC02M085657	36.6921	https://www.genecards.org/cgi-bin/carddisp.pl?gene=SFTPB
KARS1	Lysyl-TRNA Synthetase 1	Protein Coding	37	GC16M075750	36.6826	https://www.genecards.org/cgi-bin/carddisp.pl?gene=KARS1
TPMT	Thiopurine S-Methyltransferase	Protein Coding	45	GC06M018128	36.6583	https://www.genecards.org/cgi-bin/carddisp.pl?gene=TPMT
TSHR	Thyroid Stimulating Hormone Receptor	Protein Coding	45	GC14P080954	36.6274	https://www.genecards.org/cgi-bin/carddisp.pl?gene=TSHR
MMP1	Matrix Metallopeptidase 1	Protein Coding	49	GC11M102810	36.6101	https://www.genecards.org/cgi-bin/carddisp.pl?gene=MMP1
CA2	Carbonic Anhydrase 2	Protein Coding	49	GC08P085463	36.5672	https://www.genecards.org/cgi-bin/carddisp.pl?gene=CA2
UGT1A9	UDP Glucuronosyltransferase Family 1 Member A9	Protein Coding	44	GC02P233671	36.5347	https://www.genecards.org/cgi-bin/carddisp.pl?gene=UGT1A9
COX5A	Cytochrome C Oxidase Subunit 5A	Protein Coding	42	GC15M074919	36.4958	https://www.genecards.org/cgi-bin/carddisp.pl?gene=COX5A
SPP1	Secreted Phosphoprotein 1	Protein Coding	44	GC04P087975	36.4826	https://www.genecards.org/cgi-bin/carddisp.pl?gene=SPP1
PLG	Plasminogen	Protein Coding	48	GC06P160702	36.4473	https://www.genecards.org/cgi-bin/carddisp.pl?gene=PLG
RARG	Retinoic Acid Receptor Gamma	Protein Coding	46	GC12M053210	36.4422	https://www.genecards.org/cgi-bin/carddisp.pl?gene=RARG
ACP2	Acid Phosphatase 2, Lysosomal	Protein Coding	42	GC11M089360	36.4371	https://www.genecards.org/cgi-bin/carddisp.pl?gene=ACP2
PCK1	Phosphoenolpyruvate Carboxykinase 1	Protein Coding	46	GC20P057561	36.4115	https://www.genecards.org/cgi-bin/carddisp.pl?gene=PCK1
PEX10	Peroxisomal Biogenesis Factor 10	Protein Coding	41	GC01M002403	36.3812	https://www.genecards.org/cgi-bin/carddisp.pl?gene=PEX10
GPBAR1	G Protein-Coupled Bile Acid Receptor 1	Protein Coding	39	GC02P218259	36.3131	https://www.genecards.org/cgi-bin/carddisp.pl?gene=GPBAR1
NQO1	NAD(P)H Quinone Dehydrogenase 1	Protein Coding	46	GC16M069706	36.2447	https://www.genecards.org/cgi-bin/carddisp.pl?gene=NQO1
VWF	Von Willebrand Factor	Protein Coding	47	GC12M005917	36.241	https://www.genecards.org/cgi-bin/carddisp.pl?gene=VWF
CRYAA	Crystallin Alpha A	Protein Coding	44	GC21P043169	36.2263	https://www.genecards.org/cgi-bin/carddisp.pl?gene=CRYAA
IL4I1	Interleukin 4 Induced 1	Protein Coding	38	GC19M066117	36.2084	https://www.genecards.org/cgi-bin/carddisp.pl?gene=IL4I1
STAT1	Signal Transducer And Activator Of Transcription 1	Protein Coding	50	GC02M190908	36.2018	https://www.genecards.org/cgi-bin/carddisp.pl?gene=STAT1
CP	Ceruloplasmin	Protein Coding	48	GC03M149162	36.1548	https://www.genecards.org/cgi-bin/carddisp.pl?gene=CP
SLC25A20	Solute Carrier Family 25 Member 20	Protein Coding	44	GC03M048869	36.1168	https://www.genecards.org/cgi-bin/carddisp.pl?gene=SLC25A20
PRL	Prolactin	Protein Coding	41	GC06M022287	36.1031	https://www.genecards.org/cgi-bin/carddisp.pl?gene=PRL
PLAU	Plasminogen Activator, Urokinase	Protein Coding	50	GC10P073909	36.0648	https://www.genecards.org/cgi-bin/carddisp.pl?gene=PLAU
FA2H	Fatty Acid 2-Hydroxylase	Protein Coding	43	GC16M074712	36.062	https://www.genecards.org/cgi-bin/carddisp.pl?gene=FA2H
SUCLG1	Succinate-CoA Ligase GDP/ADP-Forming Subunit Alpha	Protein Coding	44	GC02M084423	36.0448	https://www.genecards.org/cgi-bin/carddisp.pl?gene=SUCLG1
ELOVL4	ELOVL Fatty Acid Elongase 4	Protein Coding	44	GC06M079914	36.0374	https://www.genecards.org/cgi-bin/carddisp.pl?gene=ELOVL4
MDM2	MDM2 Proto-Oncogene	Protein Coding	51	GC12P068808	36.0292	https://www.genecards.org/cgi-bin/carddisp.pl?gene=MDM2
ALDH3A2	Aldehyde Dehydrogenase 3 Family Member A2	Protein Coding	44	GC17P019648	36.0226	https://www.genecards.org/cgi-bin/carddisp.pl?gene=ALDH3A2
NR1I3	Nuclear Receptor Subfamily 1 Group I Member 3	Protein Coding	44	GC01M161229	35.9943	https://www.genecards.org/cgi-bin/carddisp.pl?gene=NR1I3
TARDBP	TAR DNA Binding Protein	Protein Coding	45	GC01P011013	35.9857	https://www.genecards.org/cgi-bin/carddisp.pl?gene=TARDBP
TNFSF11	TNF Superfamily Member 11	Protein Coding	45	GC13P042562	35.9611	https://www.genecards.org/cgi-bin/carddisp.pl?gene=TNFSF11
IAPP	Islet Amyloid Polypeptide	Protein Coding	41	GC12P021354	35.9179	https://www.genecards.org/cgi-bin/carddisp.pl?gene=IAPP
ACAD8	Acyl-CoA Dehydrogenase Family Member 8	Protein Coding	42	GC11P134253	35.9064	https://www.genecards.org/cgi-bin/carddisp.pl?gene=ACAD8
ICAM1	Intercellular Adhesion Molecule 1	Protein Coding	48	GC19P010466	35.9054	https://www.genecards.org/cgi-bin/carddisp.pl?gene=ICAM1
MAOB	Monoamine Oxidase B	Protein Coding	42	GC0XM043766	35.8745	https://www.genecards.org/cgi-bin/carddisp.pl?gene=MAOB
MT-CO1	Mitochondrially Encoded Cytochrome C Oxidase I	Protein Coding	34	GCMTP005906	35.8653	https://www.genecards.org/cgi-bin/carddisp.pl?gene=MT-CO1
SCN5A	Sodium Voltage-Gated Channel Alpha Subunit 5	Protein Coding	49	GC03M038549	35.8054	https://www.genecards.org/cgi-bin/carddisp.pl?gene=SCN5A
AGRP	Agouti Related Neuropeptide	Protein Coding	41	GC16M067482	35.7772	https://www.genecards.org/cgi-bin/carddisp.pl?gene=AGRP
FABP6	Fatty Acid Binding Protein 6	Protein Coding	41	GC05P160187	35.7434	https://www.genecards.org/cgi-bin/carddisp.pl?gene=FABP6
CAPN3	Calpain 3	Protein Coding	46	GC15P042359	35.6824	https://www.genecards.org/cgi-bin/carddisp.pl?gene=CAPN3
WFS1	Wolframin ER Transmembrane Glycoprotein	Protein Coding	45	GC04P006260	35.6765	https://www.genecards.org/cgi-bin/carddisp.pl?gene=WFS1
PRKN	Parkin RBR E3 Ubiquitin Protein Ligase	Protein Coding	37	GC06M161348	35.5957	https://www.genecards.org/cgi-bin/carddisp.pl?gene=PRKN
PEX19	Peroxisomal Biogenesis Factor 19	Protein Coding	41	GC01M160276	35.5934	https://www.genecards.org/cgi-bin/carddisp.pl?gene=PEX19
CRABP2	Cellular Retinoic Acid Binding Protein 2	Protein Coding	42	GC01M156701	35.5889	https://www.genecards.org/cgi-bin/carddisp.pl?gene=CRABP2
IDH1	Isocitrate Dehydrogenase (NADP(+)) 1	Protein Coding	50	GC02M208236	35.5551	https://www.genecards.org/cgi-bin/carddisp.pl?gene=IDH1
CDK2	Cyclin Dependent Kinase 2	Protein Coding	49	GC12P055966	35.5503	https://www.genecards.org/cgi-bin/carddisp.pl?gene=CDK2
SLC16A10	Solute Carrier Family 16 Member 10	Protein Coding	37	GC06P111087	35.5499	https://www.genecards.org/cgi-bin/carddisp.pl?gene=SLC16A10
HLCS	Holocarboxylase Synthetase	Protein Coding	41	GC21M036750	35.5474	https://www.genecards.org/cgi-bin/carddisp.pl?gene=HLCS
SERPINA3	Serpin Family A Member 3	Protein Coding	42	GC14P094612	35.5463	https://www.genecards.org/cgi-bin/carddisp.pl?gene=SERPINA3
CTSD	Cathepsin D	Protein Coding	50	GC11M001752	35.54	https://www.genecards.org/cgi-bin/carddisp.pl?gene=CTSD
DBH	Dopamine Beta-Hydroxylase	Protein Coding	49	GC09P133636	35.5365	https://www.genecards.org/cgi-bin/carddisp.pl?gene=DBH
CXCR4	C-X-C Motif Chemokine Receptor 4	Protein Coding	49	GC02M136114	35.4489	https://www.genecards.org/cgi-bin/carddisp.pl?gene=CXCR4
UGT1A6	UDP Glucuronosyltransferase Family 1 Member A6	Protein Coding	42	GC02P233691	35.4372	https://www.genecards.org/cgi-bin/carddisp.pl?gene=UGT1A6
EPHX1	Epoxide Hydrolase 1	Protein Coding	44	GC01P225810	35.4367	https://www.genecards.org/cgi-bin/carddisp.pl?gene=EPHX1
SQSTM1	Sequestosome 1	Protein Coding	46	GC05P179806	35.3895	https://www.genecards.org/cgi-bin/carddisp.pl?gene=SQSTM1
TSC2	TSC Complex Subunit 2	Protein Coding	48	GC16P011696	35.3712	https://www.genecards.org/cgi-bin/carddisp.pl?gene=TSC2
AGT	Angiotensinogen	Protein Coding	47	GC01M230702	35.3486	https://www.genecards.org/cgi-bin/carddisp.pl?gene=AGT
GAPDH	Glyceraldehyde-3-Phosphate Dehydrogenase	Protein Coding	47	GC12P021056	35.3077	https://www.genecards.org/cgi-bin/carddisp.pl?gene=GAPDH
SELENON	Selenoprotein N	Protein Coding	32	GC01P025800	35.3036	https://www.genecards.org/cgi-bin/carddisp.pl?gene=SELENON
MTHFD1	Methylenetetrahydrofolate Dehydrogenase, Cyclohydrolase And Formyltetrahydrofolate Synthetase 1	Protein Coding	45	GC14P064388	35.2976	https://www.genecards.org/cgi-bin/carddisp.pl?gene=MTHFD1
PEX3	Peroxisomal Biogenesis Factor 3	Protein Coding	41	GC06P143450	35.2876	https://www.genecards.org/cgi-bin/carddisp.pl?gene=PEX3
ACP3	Acid Phosphatase 3	Protein Coding	33	GC03P134271	35.2825	https://www.genecards.org/cgi-bin/carddisp.pl?gene=ACP3
GABBR1	Gamma-Aminobutyric Acid Type B Receptor Subunit 1	Protein Coding	45	GC06M029555	35.2814	https://www.genecards.org/cgi-bin/carddisp.pl?gene=GABBR1
CFB	Complement Factor B	Protein Coding	45	GC06P031945	35.2468	https://www.genecards.org/cgi-bin/carddisp.pl?gene=CFB
GJB2	Gap Junction Protein Beta 2	Protein Coding	45	GC13M020187	35.2455	https://www.genecards.org/cgi-bin/carddisp.pl?gene=GJB2
FGF2	Fibroblast Growth Factor 2	Protein Coding	44	GC04P122826	35.2138	https://www.genecards.org/cgi-bin/carddisp.pl?gene=FGF2
AMT	Aminomethyltransferase	Protein Coding	44	GC03M051187	35.1842	https://www.genecards.org/cgi-bin/carddisp.pl?gene=AMT
PARN	Poly(A)-Specific Ribonuclease	Protein Coding	44	GC16M014435	35.1746	https://www.genecards.org/cgi-bin/carddisp.pl?gene=PARN
BCHE	Butyrylcholinesterase	Protein Coding	49	GC03M165772	35.138	https://www.genecards.org/cgi-bin/carddisp.pl?gene=BCHE
MSH2	MutS Homolog 2	Protein Coding	46	GC02P047403	35.0611	https://www.genecards.org/cgi-bin/carddisp.pl?gene=MSH2
CFHR1	Complement Factor H Related 1	Protein Coding	42	GC01P196822	35.0551	https://www.genecards.org/cgi-bin/carddisp.pl?gene=CFHR1
FKRP	Fukutin Related Protein	Protein Coding	39	GC19P066940	35.0405	https://www.genecards.org/cgi-bin/carddisp.pl?gene=FKRP
CREB1	CAMP Responsive Element Binding Protein 1	Protein Coding	47	GC02P207529	35.0322	https://www.genecards.org/cgi-bin/carddisp.pl?gene=CREB1
ITGB3	Integrin Subunit Beta 3	Protein Coding	49	GC17P055923	35.023	https://www.genecards.org/cgi-bin/carddisp.pl?gene=ITGB3
HSD11B1	Hydroxysteroid 11-Beta Dehydrogenase 1	Protein Coding	49	GC01P209686	35.0003	https://www.genecards.org/cgi-bin/carddisp.pl?gene=HSD11B1
MAPK3	Mitogen-Activated Protein Kinase 3	Protein Coding	46	GC16M037120	34.9764	https://www.genecards.org/cgi-bin/carddisp.pl?gene=MAPK3
ODC1	Ornithine Decarboxylase 1	Protein Coding	46	GC02M010432	34.9742	https://www.genecards.org/cgi-bin/carddisp.pl?gene=ODC1
PHGDH	Phosphoglycerate Dehydrogenase	Protein Coding	48	GC01P119660	34.962	https://www.genecards.org/cgi-bin/carddisp.pl?gene=PHGDH
ADRB3	Adrenoceptor Beta 3	Protein Coding	43	GC08M037962	34.9548	https://www.genecards.org/cgi-bin/carddisp.pl?gene=ADRB3
SERPINC1	Serpin Family C Member 1	Protein Coding	47	GC01M174559	34.949	https://www.genecards.org/cgi-bin/carddisp.pl?gene=SERPINC1
APOA5	Apolipoprotein A5	Protein Coding	43	GC11M116789	34.9361	https://www.genecards.org/cgi-bin/carddisp.pl?gene=APOA5
TYRP1	Tyrosinase Related Protein 1	Protein Coding	45	GC09P012683	34.92	https://www.genecards.org/cgi-bin/carddisp.pl?gene=TYRP1
ESR2	Estrogen Receptor 2	Protein Coding	47	GC14M064084	34.9112	https://www.genecards.org/cgi-bin/carddisp.pl?gene=ESR2
MT-CYB	Mitochondrially Encoded Cytochrome B	Protein Coding	32	GCMTP014749	34.9067	https://www.genecards.org/cgi-bin/carddisp.pl?gene=MT-CYB
PDX1	Pancreatic And Duodenal Homeobox 1	Protein Coding	45	GC13P027921	34.8951	https://www.genecards.org/cgi-bin/carddisp.pl?gene=PDX1
IL18	Interleukin 18	Protein Coding	41	GC11M112143	34.8945	https://www.genecards.org/cgi-bin/carddisp.pl?gene=IL18
CYP27B1	Cytochrome P450 Family 27 Subfamily B Member 1	Protein Coding	46	GC12M057757	34.8681	https://www.genecards.org/cgi-bin/carddisp.pl?gene=CYP27B1
CTNS	Cystinosin, Lysosomal Cystine Transporter	Protein Coding	44	GC17P003636	34.8594	https://www.genecards.org/cgi-bin/carddisp.pl?gene=CTNS
SST	Somatostatin	Protein Coding	40	GC03M187668	34.8256	https://www.genecards.org/cgi-bin/carddisp.pl?gene=SST
CCR5	C-C Motif Chemokine Receptor 5	Protein Coding	44	GC03P046776	34.7744	https://www.genecards.org/cgi-bin/carddisp.pl?gene=CCR5
FGF23	Fibroblast Growth Factor 23	Protein Coding	44	GC12M004368	34.7656	https://www.genecards.org/cgi-bin/carddisp.pl?gene=FGF23
IDH2	Isocitrate Dehydrogenase (NADP(+)) 2	Protein Coding	50	GC15M090083	34.7446	https://www.genecards.org/cgi-bin/carddisp.pl?gene=IDH2
SLC7A10	Solute Carrier Family 7 Member 10	Protein Coding	37	GC19M033208	34.7125	https://www.genecards.org/cgi-bin/carddisp.pl?gene=SLC7A10
ATF4	Activating Transcription Factor 4	Protein Coding	44	GC22P039519	34.6555	https://www.genecards.org/cgi-bin/carddisp.pl?gene=ATF4
BMP6	Bone Morphogenetic Protein 6	Protein Coding	42	GC06P007726	34.6378	https://www.genecards.org/cgi-bin/carddisp.pl?gene=BMP6
RARS1	Arginyl-TRNA Synthetase 1	Protein Coding	35	GC05P168487	34.6192	https://www.genecards.org/cgi-bin/carddisp.pl?gene=RARS1
SLC27A1	Solute Carrier Family 27 Member 1	Protein Coding	40	GC19P066226	34.594	https://www.genecards.org/cgi-bin/carddisp.pl?gene=SLC27A1
FMR1	Fragile X Messenger Ribonucleoprotein 1	Protein Coding	42	GC0XP147943	34.5899	https://www.genecards.org/cgi-bin/carddisp.pl?gene=FMR1
ABL1	ABL Proto-Oncogene 1, Non-Receptor Tyrosine Kinase	Protein Coding	50	GC09P130713	34.5708	https://www.genecards.org/cgi-bin/carddisp.pl?gene=ABL1
IL1A	Interleukin 1 Alpha	Protein Coding	42	GC02M112773	34.5471	https://www.genecards.org/cgi-bin/carddisp.pl?gene=IL1A
PARP1	Poly(ADP-Ribose) Polymerase 1	Protein Coding	47	GC01M226360	34.5436	https://www.genecards.org/cgi-bin/carddisp.pl?gene=PARP1
CD4	CD4 Molecule	Protein Coding	48	GC12P006786	34.534	https://www.genecards.org/cgi-bin/carddisp.pl?gene=CD4
HLA-A	Major Histocompatibility Complex, Class I, A	Protein Coding	45	GC06P083654	34.4488	https://www.genecards.org/cgi-bin/carddisp.pl?gene=HLA-A
HCFC1	Host Cell Factor C1	Protein Coding	45	GC0XM153947	34.4262	https://www.genecards.org/cgi-bin/carddisp.pl?gene=HCFC1
CDK4	Cyclin Dependent Kinase 4	Protein Coding	50	GC12M057743	34.3818	https://www.genecards.org/cgi-bin/carddisp.pl?gene=CDK4
FLNA	Filamin A	Protein Coding	46	GC0XM154348	34.3065	https://www.genecards.org/cgi-bin/carddisp.pl?gene=FLNA
ALDH9A1	Aldehyde Dehydrogenase 9 Family Member A1	Protein Coding	41	GC01M165679	34.3033	https://www.genecards.org/cgi-bin/carddisp.pl?gene=ALDH9A1
GLS	Glutaminase	Protein Coding	47	GC02P190880	34.3021	https://www.genecards.org/cgi-bin/carddisp.pl?gene=GLS
GRIN1	Glutamate Ionotropic Receptor NMDA Type Subunit 1	Protein Coding	48	GC09P137138	34.2947	https://www.genecards.org/cgi-bin/carddisp.pl?gene=GRIN1
CFHR3	Complement Factor H Related 3	Protein Coding	40	GC01P196774	34.2943	https://www.genecards.org/cgi-bin/carddisp.pl?gene=CFHR3
EPRS1	Glutamyl-Prolyl-TRNA Synthetase 1	Protein Coding	35	GC01M219969	34.2906	https://www.genecards.org/cgi-bin/carddisp.pl?gene=EPRS1
GLB1	Galactosidase Beta 1	Protein Coding	47	GC03M032963	34.2807	https://www.genecards.org/cgi-bin/carddisp.pl?gene=GLB1
SURF1	SURF1 Cytochrome C Oxidase Assembly Factor	Protein Coding	41	GC09M133351	34.2537	https://www.genecards.org/cgi-bin/carddisp.pl?gene=SURF1
PDHX	Pyruvate Dehydrogenase Complex Component X	Protein Coding	45	GC11P034894	34.2146	https://www.genecards.org/cgi-bin/carddisp.pl?gene=PDHX
GLA	Galactosidase Alpha	Protein Coding	47	GC0XM101393	34.2004	https://www.genecards.org/cgi-bin/carddisp.pl?gene=GLA
GAMT	Guanidinoacetate N-Methyltransferase	Protein Coding	44	GC19M001397	34.1934	https://www.genecards.org/cgi-bin/carddisp.pl?gene=GAMT
VIM	Vimentin	Protein Coding	48	GC10P017227	34.1487	https://www.genecards.org/cgi-bin/carddisp.pl?gene=VIM
MPV17	Mitochondrial Inner Membrane Protein MPV17	Protein Coding	41	GC02M027309	34.1407	https://www.genecards.org/cgi-bin/carddisp.pl?gene=MPV17
PNP	Purine Nucleoside Phosphorylase	Protein Coding	45	GC14P020468	34.1196	https://www.genecards.org/cgi-bin/carddisp.pl?gene=PNP
MC4R	Melanocortin 4 Receptor	Protein Coding	44	GC18M060371	34.0882	https://www.genecards.org/cgi-bin/carddisp.pl?gene=MC4R
GOT2	Glutamic-Oxaloacetic Transaminase 2	Protein Coding	45	GC16M058707	34.0707	https://www.genecards.org/cgi-bin/carddisp.pl?gene=GOT2
PRDX1	Peroxiredoxin 1	Protein Coding	46	GC01M045511	34.0679	https://www.genecards.org/cgi-bin/carddisp.pl?gene=PRDX1
UMPS	Uridine Monophosphate Synthetase	Protein Coding	44	GC03P124730	34.0355	https://www.genecards.org/cgi-bin/carddisp.pl?gene=UMPS
MT-ND4	Mitochondrially Encoded NADH:Ubiquinone Oxidoreductase Core Subunit 4	Protein Coding	33	GCMTP010762	34.0344	https://www.genecards.org/cgi-bin/carddisp.pl?gene=MT-ND4
CYP21A2	Cytochrome P450 Family 21 Subfamily A Member 2	Protein Coding	44	GC06P083719	34.0335	https://www.genecards.org/cgi-bin/carddisp.pl?gene=CYP21A2
ESRRA	Estrogen Related Receptor Alpha	Protein Coding	46	GC11P064305	34.0221	https://www.genecards.org/cgi-bin/carddisp.pl?gene=ESRRA
SUCLA2	Succinate-CoA Ligase ADP-Forming Subunit Beta	Protein Coding	45	GC13M047745	34.0216	https://www.genecards.org/cgi-bin/carddisp.pl?gene=SUCLA2
RHO	Rhodopsin	Protein Coding	46	GC03P134215	34.0179	https://www.genecards.org/cgi-bin/carddisp.pl?gene=RHO
IFNA1	Interferon Alpha 1	Protein Coding	38	GC09P021593	34.0017	https://www.genecards.org/cgi-bin/carddisp.pl?gene=IFNA1
EPO	Erythropoietin	Protein Coding	40	GC07P100720	33.9826	https://www.genecards.org/cgi-bin/carddisp.pl?gene=EPO
PTGS1	Prostaglandin-Endoperoxide Synthase 1	Protein Coding	45	GC09P122370	33.9531	https://www.genecards.org/cgi-bin/carddisp.pl?gene=PTGS1
CRABP1	Cellular Retinoic Acid Binding Protein 1	Protein Coding	40	GC15P078340	33.9204	https://www.genecards.org/cgi-bin/carddisp.pl?gene=CRABP1
LONP1	Lon Peptidase 1, Mitochondrial	Protein Coding	45	GC19M005691	33.9125	https://www.genecards.org/cgi-bin/carddisp.pl?gene=LONP1
BHMT	Betaine--Homocysteine S-Methyltransferase	Protein Coding	40	GC05P079111	33.8815	https://www.genecards.org/cgi-bin/carddisp.pl?gene=BHMT
KCNQ2	Potassium Voltage-Gated Channel Subfamily Q Member 2	Protein Coding	47	GC20M063400	33.8736	https://www.genecards.org/cgi-bin/carddisp.pl?gene=KCNQ2
FBLN5	Fibulin 5	Protein Coding	45	GC14M091869	33.8445	https://www.genecards.org/cgi-bin/carddisp.pl?gene=FBLN5
SCN2A	Sodium Voltage-Gated Channel Alpha Subunit 2	Protein Coding	46	GC02P165194	33.8437	https://www.genecards.org/cgi-bin/carddisp.pl?gene=SCN2A
GABRB3	Gamma-Aminobutyric Acid Type A Receptor Subunit Beta3	Protein Coding	48	GC15M026543	33.841	https://www.genecards.org/cgi-bin/carddisp.pl?gene=GABRB3
SUOX	Sulfite Oxidase	Protein Coding	44	GC12P055997	33.8377	https://www.genecards.org/cgi-bin/carddisp.pl?gene=SUOX
TPO	Thyroid Peroxidase	Protein Coding	47	GC02P001374	33.828	https://www.genecards.org/cgi-bin/carddisp.pl?gene=TPO
FLT1	Fms Related Receptor Tyrosine Kinase 1	Protein Coding	49	GC13M028300	33.826	https://www.genecards.org/cgi-bin/carddisp.pl?gene=FLT1
CCK	Cholecystokinin	Protein Coding	41	GC03M042274	33.821	https://www.genecards.org/cgi-bin/carddisp.pl?gene=CCK
FABP12	Fatty Acid Binding Protein 12	Protein Coding	32	GC08M081524	33.7563	https://www.genecards.org/cgi-bin/carddisp.pl?gene=FABP12
PEPD	Peptidase D	Protein Coding	44	GC19M033386	33.7514	https://www.genecards.org/cgi-bin/carddisp.pl?gene=PEPD
FLAD1	Flavin Adenine Dinucleotide Synthetase 1	Protein Coding	38	GC01P154983	33.75	https://www.genecards.org/cgi-bin/carddisp.pl?gene=FLAD1
ATP7B	ATPase Copper Transporting Beta	Protein Coding	46	GC13M051930	33.7379	https://www.genecards.org/cgi-bin/carddisp.pl?gene=ATP7B
KNG1	Kininogen 1	Protein Coding	45	GC03P186717	33.6789	https://www.genecards.org/cgi-bin/carddisp.pl?gene=KNG1
PGR	Progesterone Receptor	Protein Coding	47	GC11M101030	33.5759	https://www.genecards.org/cgi-bin/carddisp.pl?gene=PGR
HSP90AA1	Heat Shock Protein 90 Alpha Family Class A Member 1	Protein Coding	46	GC14M102080	33.5525	https://www.genecards.org/cgi-bin/carddisp.pl?gene=HSP90AA1
NFKBIA	NFKB Inhibitor Alpha	Protein Coding	48	GC14M035401	33.5457	https://www.genecards.org/cgi-bin/carddisp.pl?gene=NFKBIA
GAD2	Glutamate Decarboxylase 2	Protein Coding	42	GC10P026216	33.5374	https://www.genecards.org/cgi-bin/carddisp.pl?gene=GAD2
GHR	Growth Hormone Receptor	Protein Coding	44	GC05P042429	33.4794	https://www.genecards.org/cgi-bin/carddisp.pl?gene=GHR
PEX13	Peroxisomal Biogenesis Factor 13	Protein Coding	40	GC02P061017	33.4755	https://www.genecards.org/cgi-bin/carddisp.pl?gene=PEX13
ECHS1	Enoyl-CoA Hydratase, Short Chain 1	Protein Coding	45	GC10M133362	33.4753	https://www.genecards.org/cgi-bin/carddisp.pl?gene=ECHS1
PNPLA2	Patatin Like Phospholipase Domain Containing 2	Protein Coding	43	GC11P001789	33.4735	https://www.genecards.org/cgi-bin/carddisp.pl?gene=PNPLA2
TWIST1	Twist Family BHLH Transcription Factor 1	Protein Coding	44	GC07M019020	33.4609	https://www.genecards.org/cgi-bin/carddisp.pl?gene=TWIST1
COL6A2	Collagen Type VI Alpha 2 Chain	Protein Coding	43	GC21P046098	33.4115	https://www.genecards.org/cgi-bin/carddisp.pl?gene=COL6A2
ARMS2	Age-Related Maculopathy Susceptibility 2	Protein Coding	31	GC10P122454	33.3919	https://www.genecards.org/cgi-bin/carddisp.pl?gene=ARMS2
SOX9	SRY-Box Transcription Factor 9	Protein Coding	44	GC17P072121	33.3881	https://www.genecards.org/cgi-bin/carddisp.pl?gene=SOX9
PTH1R	Parathyroid Hormone 1 Receptor	Protein Coding	47	GC03P046877	33.3477	https://www.genecards.org/cgi-bin/carddisp.pl?gene=PTH1R
KLK3	Kallikrein Related Peptidase 3	Protein Coding	45	GC19P050854	33.3021	https://www.genecards.org/cgi-bin/carddisp.pl?gene=KLK3
SLC46A1	Solute Carrier Family 46 Member 1	Protein Coding	41	GC17M035136	33.193	https://www.genecards.org/cgi-bin/carddisp.pl?gene=SLC46A1
PRKCA	Protein Kinase C Alpha	Protein Coding	48	GC17P066302	33.1574	https://www.genecards.org/cgi-bin/carddisp.pl?gene=PRKCA
RAC1	Rac Family Small GTPase 1	Protein Coding	47	GC07P006377	33.1243	https://www.genecards.org/cgi-bin/carddisp.pl?gene=RAC1
PTPN1	Protein Tyrosine Phosphatase Non-Receptor Type 1	Protein Coding	48	GC20P050510	33.0626	https://www.genecards.org/cgi-bin/carddisp.pl?gene=PTPN1
RPS27A	Ribosomal Protein S27a	Protein Coding	41	GC02P055231	33.0437	https://www.genecards.org/cgi-bin/carddisp.pl?gene=RPS27A
FTCD	Formimidoyltransferase Cyclodeaminase	Protein Coding	41	GC21M050759	32.9856	https://www.genecards.org/cgi-bin/carddisp.pl?gene=FTCD
GALT	Galactose-1-Phosphate Uridylyltransferase	Protein Coding	45	GC09P047114	32.966	https://www.genecards.org/cgi-bin/carddisp.pl?gene=GALT
UCP3	Uncoupling Protein 3	Protein Coding	41	GC11M074000	32.9605	https://www.genecards.org/cgi-bin/carddisp.pl?gene=UCP3
APOA2	Apolipoprotein A2	Protein Coding	43	GC01M161222	32.8844	https://www.genecards.org/cgi-bin/carddisp.pl?gene=APOA2
FASLG	Fas Ligand	Protein Coding	45	GC01P172628	32.8579	https://www.genecards.org/cgi-bin/carddisp.pl?gene=FASLG
NDUFS4	NADH:Ubiquinone Oxidoreductase Subunit S4	Protein Coding	42	GC05P053560	32.8465	https://www.genecards.org/cgi-bin/carddisp.pl?gene=NDUFS4
ESRRB	Estrogen Related Receptor Beta	Protein Coding	47	GC14P076310	32.8459	https://www.genecards.org/cgi-bin/carddisp.pl?gene=ESRRB
PRPH2	Peripherin 2	Protein Coding	39	GC06M066190	32.8272	https://www.genecards.org/cgi-bin/carddisp.pl?gene=PRPH2
PEX16	Peroxisomal Biogenesis Factor 16	Protein Coding	38	GC11M089340	32.8077	https://www.genecards.org/cgi-bin/carddisp.pl?gene=PEX16
PRKAA2	Protein Kinase AMP-Activated Catalytic Subunit Alpha 2	Protein Coding	49	GC01P056645	32.7843	https://www.genecards.org/cgi-bin/carddisp.pl?gene=PRKAA2
ARSA	Arylsulfatase A	Protein Coding	46	GC22M050622	32.7707	https://www.genecards.org/cgi-bin/carddisp.pl?gene=ARSA
GPX1	Glutathione Peroxidase 1	Protein Coding	45	GC03M051185	32.7403	https://www.genecards.org/cgi-bin/carddisp.pl?gene=GPX1
PLA2G2A	Phospholipase A2 Group IIA	Protein Coding	45	GC01M019975	32.7332	https://www.genecards.org/cgi-bin/carddisp.pl?gene=PLA2G2A
SLC27A5	Solute Carrier Family 27 Member 5	Protein Coding	40	GC19M058479	32.7285	https://www.genecards.org/cgi-bin/carddisp.pl?gene=SLC27A5
NGF	Nerve Growth Factor	Protein Coding	47	GC01M115285	32.7263	https://www.genecards.org/cgi-bin/carddisp.pl?gene=NGF
AGTR1	Angiotensin II Receptor Type 1	Protein Coding	48	GC03P148697	32.7258	https://www.genecards.org/cgi-bin/carddisp.pl?gene=AGTR1
SOS1	SOS Ras/Rac Guanine Nucleotide Exchange Factor 1	Protein Coding	46	GC02M039031	32.7166	https://www.genecards.org/cgi-bin/carddisp.pl?gene=SOS1
CRYAB	Crystallin Alpha B	Protein Coding	44	GC11M111908	32.6916	https://www.genecards.org/cgi-bin/carddisp.pl?gene=CRYAB
SHBG	Sex Hormone Binding Globulin	Protein Coding	40	GC17P007613	32.6869	https://www.genecards.org/cgi-bin/carddisp.pl?gene=SHBG
CDH23	Cadherin Related 23	Protein Coding	44	GC10P071396	32.6766	https://www.genecards.org/cgi-bin/carddisp.pl?gene=CDH23
TNFRSF1A	TNF Receptor Superfamily Member 1A	Protein Coding	46	GC12M006328	32.6745	https://www.genecards.org/cgi-bin/carddisp.pl?gene=TNFRSF1A
NOS1	Nitric Oxide Synthase 1	Protein Coding	48	GC12M117208	32.6744	https://www.genecards.org/cgi-bin/carddisp.pl?gene=NOS1
EDN1	Endothelin 1	Protein Coding	46	GC06P012256	32.6659	https://www.genecards.org/cgi-bin/carddisp.pl?gene=EDN1
IL13	Interleukin 13	Protein Coding	41	GC05P132656	32.6575	https://www.genecards.org/cgi-bin/carddisp.pl?gene=IL13
HDAC1	Histone Deacetylase 1	Protein Coding	47	GC01P032292	32.625	https://www.genecards.org/cgi-bin/carddisp.pl?gene=HDAC1
EPHX2	Epoxide Hydrolase 2	Protein Coding	46	GC08P027490	32.5769	https://www.genecards.org/cgi-bin/carddisp.pl?gene=EPHX2
ATIC	5-Aminoimidazole-4-Carboxamide Ribonucleotide Formyltransferase/IMP Cyclohydrolase	Protein Coding	44	GC02P215311	32.5601	https://www.genecards.org/cgi-bin/carddisp.pl?gene=ATIC
PCNA	Proliferating Cell Nuclear Antigen	Protein Coding	48	GC20M005114	32.5223	https://www.genecards.org/cgi-bin/carddisp.pl?gene=PCNA
BCL2L1	BCL2 Like 1	Protein Coding	45	GC20M031664	32.4878	https://www.genecards.org/cgi-bin/carddisp.pl?gene=BCL2L1
FLG	Filaggrin	Protein Coding	40	GC01M152274	32.4479	https://www.genecards.org/cgi-bin/carddisp.pl?gene=FLG
CDKN3	Cyclin Dependent Kinase Inhibitor 3	Protein Coding	42	GC14P054398	32.4451	https://www.genecards.org/cgi-bin/carddisp.pl?gene=CDKN3
GNMT	Glycine N-Methyltransferase	Protein Coding	44	GC06P042960	32.4367	https://www.genecards.org/cgi-bin/carddisp.pl?gene=GNMT
TLR2	Toll Like Receptor 2	Protein Coding	49	GC04P153684	32.4202	https://www.genecards.org/cgi-bin/carddisp.pl?gene=TLR2
ABHD14A-ACY1	ABHD14A-ACY1 Readthrough	Protein Coding	21	GC03P051974	32.33	https://www.genecards.org/cgi-bin/carddisp.pl?gene=ABHD14A-ACY1
HTT	Huntingtin	Protein Coding	42	GC04P003041	32.324	https://www.genecards.org/cgi-bin/carddisp.pl?gene=HTT
TRPV4	Transient Receptor Potential Cation Channel Subfamily V Member 4	Protein Coding	48	GC12M109783	32.31	https://www.genecards.org/cgi-bin/carddisp.pl?gene=TRPV4
SCO2	Synthesis Of Cytochrome C Oxidase 2	Protein Coding	43	GC22M050523	32.2975	https://www.genecards.org/cgi-bin/carddisp.pl?gene=SCO2
AKR1A1	Aldo-Keto Reductase Family 1 Member A1	Protein Coding	42	GC01P045550	32.297	https://www.genecards.org/cgi-bin/carddisp.pl?gene=AKR1A1
ELANE	Elastase, Neutrophil Expressed	Protein Coding	47	GC19P002810	32.2679	https://www.genecards.org/cgi-bin/carddisp.pl?gene=ELANE
CHAT	Choline O-Acetyltransferase	Protein Coding	46	GC10P049609	32.2633	https://www.genecards.org/cgi-bin/carddisp.pl?gene=CHAT
SCN4A	Sodium Voltage-Gated Channel Alpha Subunit 4	Protein Coding	45	GC17M063938	32.2611	https://www.genecards.org/cgi-bin/carddisp.pl?gene=SCN4A
SCP2	Sterol Carrier Protein 2	Protein Coding	44	GC01P052927	32.2461	https://www.genecards.org/cgi-bin/carddisp.pl?gene=SCP2
TGFBR2	Transforming Growth Factor Beta Receptor 2	Protein Coding	49	GC03P030623	32.1991	https://www.genecards.org/cgi-bin/carddisp.pl?gene=TGFBR2
PDGFRB	Platelet Derived Growth Factor Receptor Beta	Protein Coding	52	GC05M150113	32.195	https://www.genecards.org/cgi-bin/carddisp.pl?gene=PDGFRB
CDK1	Cyclin Dependent Kinase 1	Protein Coding	44	GC10P060772	32.1856	https://www.genecards.org/cgi-bin/carddisp.pl?gene=CDK1
LRP6	LDL Receptor Related Protein 6	Protein Coding	46	GC12M021134	32.1828	https://www.genecards.org/cgi-bin/carddisp.pl?gene=LRP6
LOX	Lysyl Oxidase	Protein Coding	45	GC05M122063	32.1542	https://www.genecards.org/cgi-bin/carddisp.pl?gene=LOX
ANO5	Anoctamin 5	Protein Coding	38	GC11P021799	32.1462	https://www.genecards.org/cgi-bin/carddisp.pl?gene=ANO5
CTLA4	Cytotoxic T-Lymphocyte Associated Protein 4	Protein Coding	44	GC02P203854	32.0237	https://www.genecards.org/cgi-bin/carddisp.pl?gene=CTLA4
RHOA	Ras Homolog Family Member A	Protein Coding	46	GC03M049359	32.0007	https://www.genecards.org/cgi-bin/carddisp.pl?gene=RHOA
RAG2	Recombination Activating 2	Protein Coding	41	GC11M036575	31.9702	https://www.genecards.org/cgi-bin/carddisp.pl?gene=RAG2
VHL	Von Hippel-Lindau Tumor Suppressor	Protein Coding	44	GC03P012458	31.9282	https://www.genecards.org/cgi-bin/carddisp.pl?gene=VHL
DGUOK	Deoxyguanosine Kinase	Protein Coding	42	GC02P073926	31.9173	https://www.genecards.org/cgi-bin/carddisp.pl?gene=DGUOK
ACTA1	Actin Alpha 1, Skeletal Muscle	Protein Coding	46	GC01M229515	31.8968	https://www.genecards.org/cgi-bin/carddisp.pl?gene=ACTA1
CASP9	Caspase 9	Protein Coding	45	GC01M015491	31.8514	https://www.genecards.org/cgi-bin/carddisp.pl?gene=CASP9
POR	Cytochrome P450 Oxidoreductase	Protein Coding	48	GC07P075899	31.8494	https://www.genecards.org/cgi-bin/carddisp.pl?gene=POR
BIRC5	Baculoviral IAP Repeat Containing 5	Protein Coding	45	GC17P078214	31.8406	https://www.genecards.org/cgi-bin/carddisp.pl?gene=BIRC5
ATP7A	ATPase Copper Transporting Alpha	Protein Coding	45	GC0XP077993	31.8394	https://www.genecards.org/cgi-bin/carddisp.pl?gene=ATP7A
ADK	Adenosine Kinase	Protein Coding	49	GC10P074155	31.7616	https://www.genecards.org/cgi-bin/carddisp.pl?gene=ADK
STK11	Serine/Threonine Kinase 11	Protein Coding	47	GC19P001177	31.742	https://www.genecards.org/cgi-bin/carddisp.pl?gene=STK11
RAD51	RAD51 Recombinase	Protein Coding	50	GC15P040694	31.7365	https://www.genecards.org/cgi-bin/carddisp.pl?gene=RAD51
F8	Coagulation Factor VIII	Protein Coding	45	GC0XM154835	31.7028	https://www.genecards.org/cgi-bin/carddisp.pl?gene=F8
DES	Desmin	Protein Coding	45	GC02P219418	31.6992	https://www.genecards.org/cgi-bin/carddisp.pl?gene=DES
PEX14	Peroxisomal Biogenesis Factor 14	Protein Coding	43	GC01P010472	31.6831	https://www.genecards.org/cgi-bin/carddisp.pl?gene=PEX14
FMO3	Flavin Containing Dimethylaniline Monoxygenase 3	Protein Coding	45	GC01P171090	31.6792	https://www.genecards.org/cgi-bin/carddisp.pl?gene=FMO3
TAFAZZIN	Tafazzin, Phospholipid-Lysophospholipid Transacylase	Protein Coding	32	GC0XP154413	31.6703	https://www.genecards.org/cgi-bin/carddisp.pl?gene=TAFAZZIN
NOTCH1	Notch Receptor 1	Protein Coding	49	GC09M137524	31.6324	https://www.genecards.org/cgi-bin/carddisp.pl?gene=NOTCH1
MCEE	Methylmalonyl-CoA Epimerase	Protein Coding	40	GC02M071110	31.6295	https://www.genecards.org/cgi-bin/carddisp.pl?gene=MCEE
IRS2	Insulin Receptor Substrate 2	Protein Coding	44	GC13M109752	31.6213	https://www.genecards.org/cgi-bin/carddisp.pl?gene=IRS2
SMARCB1	SWI/SNF Related, Matrix Associated, Actin Dependent Regulator Of Chromatin, Subfamily B, Member 1	Protein Coding	44	GC22P023786	31.6203	https://www.genecards.org/cgi-bin/carddisp.pl?gene=SMARCB1
ALOX12	Arachidonate 12-Lipoxygenase, 12S Type	Protein Coding	43	GC17P006995	31.6189	https://www.genecards.org/cgi-bin/carddisp.pl?gene=ALOX12
GCLC	Glutamate-Cysteine Ligase Catalytic Subunit	Protein Coding	43	GC06M053497	31.6022	https://www.genecards.org/cgi-bin/carddisp.pl?gene=GCLC
GJA1	Gap Junction Protein Alpha 1	Protein Coding	48	GC06P121436	31.5947	https://www.genecards.org/cgi-bin/carddisp.pl?gene=GJA1
HSPG2	Heparan Sulfate Proteoglycan 2	Protein Coding	46	GC01M021822	31.5884	https://www.genecards.org/cgi-bin/carddisp.pl?gene=HSPG2
F9	Coagulation Factor IX	Protein Coding	46	GC0XP139530	31.5668	https://www.genecards.org/cgi-bin/carddisp.pl?gene=F9
SLC38A4	Solute Carrier Family 38 Member 4	Protein Coding	39	GC12M046764	31.5378	https://www.genecards.org/cgi-bin/carddisp.pl?gene=SLC38A4
DPP4	Dipeptidyl Peptidase 4	Protein Coding	48	GC02M161992	31.534	https://www.genecards.org/cgi-bin/carddisp.pl?gene=DPP4
PAX6	Paired Box 6	Protein Coding	46	GC11M031784	31.5158	https://www.genecards.org/cgi-bin/carddisp.pl?gene=PAX6
PITX2	Paired Like Homeodomain 2	Protein Coding	45	GC04M110617	31.4814	https://www.genecards.org/cgi-bin/carddisp.pl?gene=PITX2
SPR	Sepiapterin Reductase	Protein Coding	49	GC02P072850	31.4809	https://www.genecards.org/cgi-bin/carddisp.pl?gene=SPR
PLAT	Plasminogen Activator, Tissue Type	Protein Coding	48	GC08M042174	31.4789	https://www.genecards.org/cgi-bin/carddisp.pl?gene=PLAT
SLC38A1	Solute Carrier Family 38 Member 1	Protein Coding	40	GC12M046183	31.4747	https://www.genecards.org/cgi-bin/carddisp.pl?gene=SLC38A1
CRAT	Carnitine O-Acetyltransferase	Protein Coding	44	GC09M129094	31.4514	https://www.genecards.org/cgi-bin/carddisp.pl?gene=CRAT
UGT1A8	UDP Glucuronosyltransferase Family 1 Member A8	Protein Coding	36	GC02P233618	31.4392	https://www.genecards.org/cgi-bin/carddisp.pl?gene=UGT1A8
CACNA1A	Calcium Voltage-Gated Channel Subunit Alpha1 A	Protein Coding	46	GC19M013206	31.4284	https://www.genecards.org/cgi-bin/carddisp.pl?gene=CACNA1A
FOLH1	Folate Hydrolase 1	Protein Coding	45	GC11M089398	31.4238	https://www.genecards.org/cgi-bin/carddisp.pl?gene=FOLH1
GCSH	Glycine Cleavage System Protein H	Protein Coding	42	GC16M081081	31.3779	https://www.genecards.org/cgi-bin/carddisp.pl?gene=GCSH
RBP4	Retinol Binding Protein 4	Protein Coding	44	GC10M093591	31.3754	https://www.genecards.org/cgi-bin/carddisp.pl?gene=RBP4
GM2A	Ganglioside GM2 Activator	Protein Coding	41	GC05P151212	31.3549	https://www.genecards.org/cgi-bin/carddisp.pl?gene=GM2A
ACVRL1	Activin A Receptor Like Type 1	Protein Coding	48	GC12P051906	31.3257	https://www.genecards.org/cgi-bin/carddisp.pl?gene=ACVRL1
HSD11B2	Hydroxysteroid 11-Beta Dehydrogenase 2	Protein Coding	45	GC16P067433	31.3253	https://www.genecards.org/cgi-bin/carddisp.pl?gene=HSD11B2
PREPL	Prolyl Endopeptidase Like	Protein Coding	41	GC02M044281	31.3132	https://www.genecards.org/cgi-bin/carddisp.pl?gene=PREPL
MLYCD	Malonyl-CoA Decarboxylase	Protein Coding	41	GC16P083899	31.3001	https://www.genecards.org/cgi-bin/carddisp.pl?gene=MLYCD
C4A	Complement C4A (Rodgers Blood Group)	Protein Coding	43	GC06P083718	31.2885	https://www.genecards.org/cgi-bin/carddisp.pl?gene=C4A
SMN1	Survival Of Motor Neuron 1, Telomeric	Protein Coding	41	GC05P070924	31.2709	https://www.genecards.org/cgi-bin/carddisp.pl?gene=SMN1
SELE	Selectin E	Protein Coding	41	GC01M169722	31.2706	https://www.genecards.org/cgi-bin/carddisp.pl?gene=SELE
ACADL	Acyl-CoA Dehydrogenase Long Chain	Protein Coding	40	GC02M210187	31.2638	https://www.genecards.org/cgi-bin/carddisp.pl?gene=ACADL
PPM1K	Protein Phosphatase, Mg2+/Mn2+ Dependent 1K	Protein Coding	41	GC04M088258	31.2354	https://www.genecards.org/cgi-bin/carddisp.pl?gene=PPM1K
PURA	Purine Rich Element Binding Protein A	Protein Coding	44	GC05P140076	31.2325	https://www.genecards.org/cgi-bin/carddisp.pl?gene=PURA
AGK	Acylglycerol Kinase	Protein Coding	40	GC07P141551	31.2186	https://www.genecards.org/cgi-bin/carddisp.pl?gene=AGK
DDIT3	DNA Damage Inducible Transcript 3	Protein Coding	44	GC12M057516	31.2011	https://www.genecards.org/cgi-bin/carddisp.pl?gene=DDIT3
MEN1	Menin 1	Protein Coding	44	GC11M064803	31.1801	https://www.genecards.org/cgi-bin/carddisp.pl?gene=MEN1
CYP11B2	Cytochrome P450 Family 11 Subfamily B Member 2	Protein Coding	46	GC08M142910	31.1741	https://www.genecards.org/cgi-bin/carddisp.pl?gene=CYP11B2
RARRES2	Retinoic Acid Receptor Responder 2	Protein Coding	38	GC07M150333	31.17	https://www.genecards.org/cgi-bin/carddisp.pl?gene=RARRES2
SMAD4	SMAD Family Member 4	Protein Coding	48	GC18P051028	31.1447	https://www.genecards.org/cgi-bin/carddisp.pl?gene=SMAD4
FABP7	Fatty Acid Binding Protein 7	Protein Coding	41	GC06P122810	31.1442	https://www.genecards.org/cgi-bin/carddisp.pl?gene=FABP7
OPA1	OPA1 Mitochondrial Dynamin Like GTPase	Protein Coding	44	GC03P193594	31.1209	https://www.genecards.org/cgi-bin/carddisp.pl?gene=OPA1
RELA	RELA Proto-Oncogene, NF-KB Subunit	Protein Coding	49	GC11M065653	31.1176	https://www.genecards.org/cgi-bin/carddisp.pl?gene=RELA
MET	MET Proto-Oncogene, Receptor Tyrosine Kinase	Protein Coding	51	GC07P116672	31.0807	https://www.genecards.org/cgi-bin/carddisp.pl?gene=MET
CASP1	Caspase 1	Protein Coding	48	GC11M105025	31.0566	https://www.genecards.org/cgi-bin/carddisp.pl?gene=CASP1
SLC6A15	Solute Carrier Family 6 Member 15	Protein Coding	40	GC12M084859	31.0459	https://www.genecards.org/cgi-bin/carddisp.pl?gene=SLC6A15
ASPA	Aspartoacylase	Protein Coding	43	GC17P003472	31.0386	https://www.genecards.org/cgi-bin/carddisp.pl?gene=ASPA
PEX26	Peroxisomal Biogenesis Factor 26	Protein Coding	40	GC22P018780	31.0342	https://www.genecards.org/cgi-bin/carddisp.pl?gene=PEX26
HTR2A	5-Hydroxytryptamine Receptor 2A	Protein Coding	46	GC13M046831	31.0315	https://www.genecards.org/cgi-bin/carddisp.pl?gene=HTR2A
CDKN1B	Cyclin Dependent Kinase Inhibitor 1B	Protein Coding	45	GC12P021339	31.013	https://www.genecards.org/cgi-bin/carddisp.pl?gene=CDKN1B
CYB5R3	Cytochrome B5 Reductase 3	Protein Coding	44	GC22M057611	30.9988	https://www.genecards.org/cgi-bin/carddisp.pl?gene=CYB5R3
TDO2	Tryptophan 2,3-Dioxygenase	Protein Coding	44	GC04P155854	30.9933	https://www.genecards.org/cgi-bin/carddisp.pl?gene=TDO2
CALCRL	Calcitonin Receptor Like Receptor	Protein Coding	44	GC02M187341	30.9738	https://www.genecards.org/cgi-bin/carddisp.pl?gene=CALCRL
DLAT	Dihydrolipoamide S-Acetyltransferase	Protein Coding	44	GC11P112026	30.9038	https://www.genecards.org/cgi-bin/carddisp.pl?gene=DLAT
RORC	RAR Related Orphan Receptor C	Protein Coding	43	GC01M151806	30.8895	https://www.genecards.org/cgi-bin/carddisp.pl?gene=RORC
SDHD	Succinate Dehydrogenase Complex Subunit D	Protein Coding	42	GC11P112087	30.8872	https://www.genecards.org/cgi-bin/carddisp.pl?gene=SDHD
CDKL5	Cyclin Dependent Kinase Like 5	Protein Coding	42	GC0XP018425	30.8406	https://www.genecards.org/cgi-bin/carddisp.pl?gene=CDKL5
CRH	Corticotropin Releasing Hormone	Protein Coding	42	GC08M066176	30.8233	https://www.genecards.org/cgi-bin/carddisp.pl?gene=CRH
SLC19A3	Solute Carrier Family 19 Member 3	Protein Coding	45	GC02M227685	30.8186	https://www.genecards.org/cgi-bin/carddisp.pl?gene=SLC19A3
TG	Thyroglobulin	Protein Coding	43	GC08P132866	30.7936	https://www.genecards.org/cgi-bin/carddisp.pl?gene=TG
HAMP	Hepcidin Antimicrobial Peptide	Protein Coding	42	GC19P066535	30.7361	https://www.genecards.org/cgi-bin/carddisp.pl?gene=HAMP
PRKAR1A	Protein Kinase CAMP-Dependent Type I Regulatory Subunit Alpha	Protein Coding	49	GC17P069076	30.7333	https://www.genecards.org/cgi-bin/carddisp.pl?gene=PRKAR1A
GSK3B	Glycogen Synthase Kinase 3 Beta	Protein Coding	47	GC03M119821	30.7107	https://www.genecards.org/cgi-bin/carddisp.pl?gene=GSK3B
CA5A	Carbonic Anhydrase 5A	Protein Coding	43	GC16M087882	30.68	https://www.genecards.org/cgi-bin/carddisp.pl?gene=CA5A
CD44	CD44 Molecule (Indian Blood Group)	Protein Coding	45	GC11P035139	30.6784	https://www.genecards.org/cgi-bin/carddisp.pl?gene=CD44
EZH2	Enhancer Of Zeste 2 Polycomb Repressive Complex 2 Subunit	Protein Coding	52	GC07M148807	30.6574	https://www.genecards.org/cgi-bin/carddisp.pl?gene=EZH2
XRCC1	X-Ray Repair Cross Complementing 1	Protein Coding	43	GC19M043543	30.6513	https://www.genecards.org/cgi-bin/carddisp.pl?gene=XRCC1
PYGM	Glycogen Phosphorylase, Muscle Associated	Protein Coding	45	GC11M064746	30.6443	https://www.genecards.org/cgi-bin/carddisp.pl?gene=PYGM
AKR1C2	Aldo-Keto Reductase Family 1 Member C2	Protein Coding	44	GC10M004987	30.6439	https://www.genecards.org/cgi-bin/carddisp.pl?gene=AKR1C2
DNMT3A	DNA Methyltransferase 3 Alpha	Protein Coding	49	GC02M025228	30.6374	https://www.genecards.org/cgi-bin/carddisp.pl?gene=DNMT3A
COL1A2	Collagen Type I Alpha 2 Chain	Protein Coding	46	GC07P094394	30.6321	https://www.genecards.org/cgi-bin/carddisp.pl?gene=COL1A2
CS	Citrate Synthase	Protein Coding	43	GC12M056271	30.6305	https://www.genecards.org/cgi-bin/carddisp.pl?gene=CS
NAGLU	N-Acetyl-Alpha-Glucosaminidase	Protein Coding	41	GC17P055669	30.6233	https://www.genecards.org/cgi-bin/carddisp.pl?gene=NAGLU
PRKAA1	Protein Kinase AMP-Activated Catalytic Subunit Alpha 1	Protein Coding	45	GC05M040759	30.6193	https://www.genecards.org/cgi-bin/carddisp.pl?gene=PRKAA1
MAPK10	Mitogen-Activated Protein Kinase 10	Protein Coding	48	GC04M085990	30.6168	https://www.genecards.org/cgi-bin/carddisp.pl?gene=MAPK10
PTK2	Protein Tyrosine Kinase 2	Protein Coding	45	GC08M140657	30.5923	https://www.genecards.org/cgi-bin/carddisp.pl?gene=PTK2
DHTKD1	Dehydrogenase E1 And Transketolase Domain Containing 1	Protein Coding	41	GC10P012068	30.5833	https://www.genecards.org/cgi-bin/carddisp.pl?gene=DHTKD1
MSTN	Myostatin	Protein Coding	45	GC02M190055	30.5602	https://www.genecards.org/cgi-bin/carddisp.pl?gene=MSTN
MIR122	MicroRNA 122	RNA Gene	22	GC18P058451	30.5543	https://www.genecards.org/cgi-bin/carddisp.pl?gene=MIR122
AFP	Alpha Fetoprotein	Protein Coding	45	GC04P073431	30.516	https://www.genecards.org/cgi-bin/carddisp.pl?gene=AFP
RAI1	Retinoic Acid Induced 1	Protein Coding	39	GC17P017722	30.5082	https://www.genecards.org/cgi-bin/carddisp.pl?gene=RAI1
ACE2	Angiotensin Converting Enzyme 2	Protein Coding	46	GC0XM015494	30.4664	https://www.genecards.org/cgi-bin/carddisp.pl?gene=ACE2
MMP3	Matrix Metallopeptidase 3	Protein Coding	48	GC11M102835	30.4427	https://www.genecards.org/cgi-bin/carddisp.pl?gene=MMP3
ABHD5	Abhydrolase Domain Containing 5, Lysophosphatidic Acid Acyltransferase	Protein Coding	43	GC03P043707	30.4315	https://www.genecards.org/cgi-bin/carddisp.pl?gene=ABHD5
LBR	Lamin B Receptor	Protein Coding	45	GC01M225401	30.4285	https://www.genecards.org/cgi-bin/carddisp.pl?gene=LBR
HEXA	Hexosaminidase Subunit Alpha	Protein Coding	45	GC15M072340	30.421	https://www.genecards.org/cgi-bin/carddisp.pl?gene=HEXA
SCARB1	Scavenger Receptor Class B Member 1	Protein Coding	45	GC12M124776	30.4155	https://www.genecards.org/cgi-bin/carddisp.pl?gene=SCARB1
UCP1	Uncoupling Protein 1	Protein Coding	42	GC04M140559	30.3973	https://www.genecards.org/cgi-bin/carddisp.pl?gene=UCP1
TKT	Transketolase	Protein Coding	45	GC03M053224	30.3829	https://www.genecards.org/cgi-bin/carddisp.pl?gene=TKT
THBS1	Thrombospondin 1	Protein Coding	44	GC15P039581	30.3788	https://www.genecards.org/cgi-bin/carddisp.pl?gene=THBS1
SLC51B	Solute Carrier Family 51 Subunit Beta	Protein Coding	32	GC15P117531	30.3725	https://www.genecards.org/cgi-bin/carddisp.pl?gene=SLC51B
SMAD3	SMAD Family Member 3	Protein Coding	48	GC15P067063	30.3716	https://www.genecards.org/cgi-bin/carddisp.pl?gene=SMAD3
VCP	Valosin Containing Protein	Protein Coding	48	GC09M035056	30.3558	https://www.genecards.org/cgi-bin/carddisp.pl?gene=VCP
HDAC9	Histone Deacetylase 9	Protein Coding	46	GC07P018086	30.3339	https://www.genecards.org/cgi-bin/carddisp.pl?gene=HDAC9
COL6A3	Collagen Type VI Alpha 3 Chain	Protein Coding	43	GC02M237324	30.3202	https://www.genecards.org/cgi-bin/carddisp.pl?gene=COL6A3
HSPB1	Heat Shock Protein Family B (Small) Member 1	Protein Coding	49	GC07P076302	30.2517	https://www.genecards.org/cgi-bin/carddisp.pl?gene=HSPB1
KDR	Kinase Insert Domain Receptor	Protein Coding	51	GC04M055078	30.2503	https://www.genecards.org/cgi-bin/carddisp.pl?gene=KDR
PNPLA3	Patatin Like Phospholipase Domain Containing 3	Protein Coding	40	GC22P043923	30.2218	https://www.genecards.org/cgi-bin/carddisp.pl?gene=PNPLA3
BMP4	Bone Morphogenetic Protein 4	Protein Coding	46	GC14M053949	30.2173	https://www.genecards.org/cgi-bin/carddisp.pl?gene=BMP4
ADH1B	Alcohol Dehydrogenase 1B (Class I), Beta Polypeptide	Protein Coding	43	GC04M099304	30.2116	https://www.genecards.org/cgi-bin/carddisp.pl?gene=ADH1B
CTSB	Cathepsin B	Protein Coding	50	GC08M011842	30.182	https://www.genecards.org/cgi-bin/carddisp.pl?gene=CTSB
SLC12A3	Solute Carrier Family 12 Member 3	Protein Coding	46	GC16P056865	30.1627	https://www.genecards.org/cgi-bin/carddisp.pl?gene=SLC12A3
MDH2	Malate Dehydrogenase 2	Protein Coding	46	GC07P076048	30.1599	https://www.genecards.org/cgi-bin/carddisp.pl?gene=MDH2
SMARCA2	SWI/SNF Related, Matrix Associated, Actin Dependent Regulator Of Chromatin, Subfamily A, Member 2	Protein Coding	48	GC09P001980	30.1506	https://www.genecards.org/cgi-bin/carddisp.pl?gene=SMARCA2
PIK3R1	Phosphoinositide-3-Kinase Regulatory Subunit 1	Protein Coding	49	GC05P068215	30.142	https://www.genecards.org/cgi-bin/carddisp.pl?gene=PIK3R1
MIR21	MicroRNA 21	RNA Gene	24	GC17P059841	30.1364	https://www.genecards.org/cgi-bin/carddisp.pl?gene=MIR21
PEX11B	Peroxisomal Biogenesis Factor 11 Beta	Protein Coding	40	GC01M145911	30.1271	https://www.genecards.org/cgi-bin/carddisp.pl?gene=PEX11B
PDP1	Pyruvate Dehydrogenase Phosphatase Catalytic Subunit 1	Protein Coding	45	GC08P093857	30.1151	https://www.genecards.org/cgi-bin/carddisp.pl?gene=PDP1
ALDH1A1	Aldehyde Dehydrogenase 1 Family Member A1	Protein Coding	45	GC09M072900	30.1039	https://www.genecards.org/cgi-bin/carddisp.pl?gene=ALDH1A1
SLC18A2	Solute Carrier Family 18 Member A2	Protein Coding	45	GC10P117241	30.0931	https://www.genecards.org/cgi-bin/carddisp.pl?gene=SLC18A2
HP	Haptoglobin	Protein Coding	44	GC16P072086	30.0837	https://www.genecards.org/cgi-bin/carddisp.pl?gene=HP
TFAP2A	Transcription Factor AP-2 Alpha	Protein Coding	45	GC06M010393	30.076	https://www.genecards.org/cgi-bin/carddisp.pl?gene=TFAP2A
C2	Complement C2	Protein Coding	46	GC06P031897	30.0743	https://www.genecards.org/cgi-bin/carddisp.pl?gene=C2
LPA	Lipoprotein(A)	Protein Coding	40	GC06M160531	30.0355	https://www.genecards.org/cgi-bin/carddisp.pl?gene=LPA
GAST	Gastrin	Protein Coding	38	GC17P041712	30.0336	https://www.genecards.org/cgi-bin/carddisp.pl?gene=GAST
SPARC	Secreted Protein Acidic And Cysteine Rich	Protein Coding	48	GC05M151661	30.0097	https://www.genecards.org/cgi-bin/carddisp.pl?gene=SPARC
VCAM1	Vascular Cell Adhesion Molecule 1	Protein Coding	44	GC01P100719	29.9927	https://www.genecards.org/cgi-bin/carddisp.pl?gene=VCAM1
AGPAT2	1-Acylglycerol-3-Phosphate O-Acyltransferase 2	Protein Coding	44	GC09M136673	29.9904	https://www.genecards.org/cgi-bin/carddisp.pl?gene=AGPAT2
CFHR5	Complement Factor H Related 5	Protein Coding	40	GC01P196977	29.99	https://www.genecards.org/cgi-bin/carddisp.pl?gene=CFHR5
CYP11A1	Cytochrome P450 Family 11 Subfamily A Member 1	Protein Coding	46	GC15M074337	29.9865	https://www.genecards.org/cgi-bin/carddisp.pl?gene=CYP11A1
MCL1	MCL1 Apoptosis Regulator, BCL2 Family Member	Protein Coding	45	GC01M152066	29.9761	https://www.genecards.org/cgi-bin/carddisp.pl?gene=MCL1
ANK2	Ankyrin 2	Protein Coding	41	GC04P112707	29.9719	https://www.genecards.org/cgi-bin/carddisp.pl?gene=ANK2
GUSB	Glucuronidase Beta	Protein Coding	46	GC07M065960	29.9553	https://www.genecards.org/cgi-bin/carddisp.pl?gene=GUSB
CEBPB	CCAAT Enhancer Binding Protein Beta	Protein Coding	42	GC20P050190	29.9529	https://www.genecards.org/cgi-bin/carddisp.pl?gene=CEBPB
TPK1	Thiamin Pyrophosphokinase 1	Protein Coding	43	GC07M144451	29.9505	https://www.genecards.org/cgi-bin/carddisp.pl?gene=TPK1
PCK2	Phosphoenolpyruvate Carboxykinase 2, Mitochondrial	Protein Coding	45	GC14P024094	29.9081	https://www.genecards.org/cgi-bin/carddisp.pl?gene=PCK2
CEL	Carboxyl Ester Lipase	Protein Coding	46	GC09P133061	29.8956	https://www.genecards.org/cgi-bin/carddisp.pl?gene=CEL
ERCC5	ERCC Excision Repair 5, Endonuclease	Protein Coding	44	GC13P102845	29.8834	https://www.genecards.org/cgi-bin/carddisp.pl?gene=ERCC5
ALPL	Alkaline Phosphatase, Biomineralization Associated	Protein Coding	49	GC01P021508	29.8806	https://www.genecards.org/cgi-bin/carddisp.pl?gene=ALPL
TCF7L2	Transcription Factor 7 Like 2	Protein Coding	45	GC10P112950	29.8073	https://www.genecards.org/cgi-bin/carddisp.pl?gene=TCF7L2
OPRM1	Opioid Receptor Mu 1	Protein Coding	46	GC06P154075	29.8023	https://www.genecards.org/cgi-bin/carddisp.pl?gene=OPRM1
VKORC1	Vitamin K Epoxide Reductase Complex Subunit 1	Protein Coding	46	GC16M037224	29.7961	https://www.genecards.org/cgi-bin/carddisp.pl?gene=VKORC1
PLEC	Plectin	Protein Coding	42	GC08M144188	29.7933	https://www.genecards.org/cgi-bin/carddisp.pl?gene=PLEC
GABRB2	Gamma-Aminobutyric Acid Type A Receptor Subunit Beta2	Protein Coding	47	GC05M161288	29.7911	https://www.genecards.org/cgi-bin/carddisp.pl?gene=GABRB2
APOC2	Apolipoprotein C2	Protein Coding	42	GC19P066883	29.7393	https://www.genecards.org/cgi-bin/carddisp.pl?gene=APOC2
UGT1A10	UDP Glucuronosyltransferase Family 1 Member A10	Protein Coding	41	GC02P233636	29.7158	https://www.genecards.org/cgi-bin/carddisp.pl?gene=UGT1A10
L2HGDH	L-2-Hydroxyglutarate Dehydrogenase	Protein Coding	39	GC14M050237	29.7071	https://www.genecards.org/cgi-bin/carddisp.pl?gene=L2HGDH
DNAJC19	DnaJ Heat Shock Protein Family (Hsp40) Member C19	Protein Coding	41	GC03M180983	29.686	https://www.genecards.org/cgi-bin/carddisp.pl?gene=DNAJC19
PML	PML Nuclear Body Scaffold	Protein Coding	44	GC15P073994	29.6763	https://www.genecards.org/cgi-bin/carddisp.pl?gene=PML
FBP1	Fructose-Bisphosphatase 1	Protein Coding	47	GC09M094603	29.674	https://www.genecards.org/cgi-bin/carddisp.pl?gene=FBP1
POLR1C	RNA Polymerase I And III Subunit C	Protein Coding	42	GC06P083925	29.6413	https://www.genecards.org/cgi-bin/carddisp.pl?gene=POLR1C
SOX2	SRY-Box Transcription Factor 2	Protein Coding	44	GC03P181711	29.6169	https://www.genecards.org/cgi-bin/carddisp.pl?gene=SOX2
NBN	Nibrin	Protein Coding	45	GC08M089933	29.6143	https://www.genecards.org/cgi-bin/carddisp.pl?gene=NBN
NPPA	Natriuretic Peptide A	Protein Coding	44	GC01M011846	29.5927	https://www.genecards.org/cgi-bin/carddisp.pl?gene=NPPA
GRIN2A	Glutamate Ionotropic Receptor NMDA Type Subunit 2A	Protein Coding	50	GC16M009753	29.5656	https://www.genecards.org/cgi-bin/carddisp.pl?gene=GRIN2A
SLC22A12	Solute Carrier Family 22 Member 12	Protein Coding	43	GC11P064609	29.5554	https://www.genecards.org/cgi-bin/carddisp.pl?gene=SLC22A12
IGF2R	Insulin Like Growth Factor 2 Receptor	Protein Coding	46	GC06P159969	29.5465	https://www.genecards.org/cgi-bin/carddisp.pl?gene=IGF2R
APEX1	Apurinic/Apyrimidinic Endodeoxyribonuclease 1	Protein Coding	42	GC14P020455	29.5405	https://www.genecards.org/cgi-bin/carddisp.pl?gene=APEX1
MT-ND3	Mitochondrially Encoded NADH:Ubiquinone Oxidoreductase Core Subunit 3	Protein Coding	33	GCMTP010061	29.5038	https://www.genecards.org/cgi-bin/carddisp.pl?gene=MT-ND3
CSF2	Colony Stimulating Factor 2	Protein Coding	41	GC05P132073	29.485	https://www.genecards.org/cgi-bin/carddisp.pl?gene=CSF2
TWNK	Twinkle MtDNA Helicase	Protein Coding	32	GC10P100993	29.4673	https://www.genecards.org/cgi-bin/carddisp.pl?gene=TWNK
OCRL	OCRL Inositol Polyphosphate-5-Phosphatase	Protein Coding	43	GC0XP129539	29.4217	https://www.genecards.org/cgi-bin/carddisp.pl?gene=OCRL
ACSL4	Acyl-CoA Synthetase Long Chain Family Member 4	Protein Coding	42	GC0XM109624	29.4073	https://www.genecards.org/cgi-bin/carddisp.pl?gene=ACSL4
TNFRSF10B	TNF Receptor Superfamily Member 10b	Protein Coding	48	GC08M023020	29.3639	https://www.genecards.org/cgi-bin/carddisp.pl?gene=TNFRSF10B
GNRH1	Gonadotropin Releasing Hormone 1	Protein Coding	39	GC08M025419	29.3612	https://www.genecards.org/cgi-bin/carddisp.pl?gene=GNRH1
SLC1A6	Solute Carrier Family 1 Member 6	Protein Coding	42	GC19M014921	29.344	https://www.genecards.org/cgi-bin/carddisp.pl?gene=SLC1A6
COL7A1	Collagen Type VII Alpha 1 Chain	Protein Coding	43	GC03M048564	29.3376	https://www.genecards.org/cgi-bin/carddisp.pl?gene=COL7A1
HGF	Hepatocyte Growth Factor	Protein Coding	49	GC07M081699	29.3222	https://www.genecards.org/cgi-bin/carddisp.pl?gene=HGF
MT-ND2	Mitochondrially Encoded NADH:Ubiquinone Oxidoreductase Core Subunit 2	Protein Coding	34	GCMTP004472	29.2987	https://www.genecards.org/cgi-bin/carddisp.pl?gene=MT-ND2
TIMP1	TIMP Metallopeptidase Inhibitor 1	Protein Coding	42	GC0XP047596	29.2834	https://www.genecards.org/cgi-bin/carddisp.pl?gene=TIMP1
UGT2B7	UDP Glucuronosyltransferase Family 2 Member B7	Protein Coding	43	GC04P069051	29.2775	https://www.genecards.org/cgi-bin/carddisp.pl?gene=UGT2B7
XIAP	X-Linked Inhibitor Of Apoptosis	Protein Coding	46	GC0XP123859	29.2749	https://www.genecards.org/cgi-bin/carddisp.pl?gene=XIAP
STAR	Steroidogenic Acute Regulatory Protein	Protein Coding	44	GC08M038145	29.2537	https://www.genecards.org/cgi-bin/carddisp.pl?gene=STAR
HBA1	Hemoglobin Subunit Alpha 1	Protein Coding	42	GC16P011598	29.1975	https://www.genecards.org/cgi-bin/carddisp.pl?gene=HBA1
FUS	FUS RNA Binding Protein	Protein Coding	43	GC16P031180	29.19	https://www.genecards.org/cgi-bin/carddisp.pl?gene=FUS
GRHPR	Glyoxylate And Hydroxypyruvate Reductase	Protein Coding	45	GC09P047213	29.1882	https://www.genecards.org/cgi-bin/carddisp.pl?gene=GRHPR
AVP	Arginine Vasopressin	Protein Coding	44	GC20M003082	29.1851	https://www.genecards.org/cgi-bin/carddisp.pl?gene=AVP
NTRK1	Neurotrophic Receptor Tyrosine Kinase 1	Protein Coding	46	GC01P156815	29.173	https://www.genecards.org/cgi-bin/carddisp.pl?gene=NTRK1
ALPP	Alkaline Phosphatase, Placental	Protein Coding	44	GC02P232378	29.1603	https://www.genecards.org/cgi-bin/carddisp.pl?gene=ALPP
KRT14	Keratin 14	Protein Coding	45	GC17M041582	29.1516	https://www.genecards.org/cgi-bin/carddisp.pl?gene=KRT14
ACSF3	Acyl-CoA Synthetase Family Member 3	Protein Coding	42	GC16P089088	29.1499	https://www.genecards.org/cgi-bin/carddisp.pl?gene=ACSF3
CSNK2A1	Casein Kinase 2 Alpha 1	Protein Coding	48	GC20M000472	29.146	https://www.genecards.org/cgi-bin/carddisp.pl?gene=CSNK2A1
LPAR1	Lysophosphatidic Acid Receptor 1	Protein Coding	44	GC09M110873	29.1046	https://www.genecards.org/cgi-bin/carddisp.pl?gene=LPAR1
PIK3CG	Phosphatidylinositol-4,5-Bisphosphate 3-Kinase Catalytic Subunit Gamma	Protein Coding	46	GC07P106865	29.1023	https://www.genecards.org/cgi-bin/carddisp.pl?gene=PIK3CG
ACAD9	Acyl-CoA Dehydrogenase Family Member 9	Protein Coding	43	GC03P134206	29.0924	https://www.genecards.org/cgi-bin/carddisp.pl?gene=ACAD9
IGFBP1	Insulin Like Growth Factor Binding Protein 1	Protein Coding	41	GC07P047770	29.0886	https://www.genecards.org/cgi-bin/carddisp.pl?gene=IGFBP1
DGAT1	Diacylglycerol O-Acyltransferase 1	Protein Coding	46	GC08M144316	29.0823	https://www.genecards.org/cgi-bin/carddisp.pl?gene=DGAT1
GABRA2	Gamma-Aminobutyric Acid Type A Receptor Subunit Alpha2	Protein Coding	45	GC04M046243	29.077	https://www.genecards.org/cgi-bin/carddisp.pl?gene=GABRA2
ERCC4	ERCC Excision Repair 4, Endonuclease Catalytic Subunit	Protein Coding	45	GC16P013920	29.0677	https://www.genecards.org/cgi-bin/carddisp.pl?gene=ERCC4
ELOVL2	ELOVL Fatty Acid Elongase 2	Protein Coding	38	GC06M010980	29.0659	https://www.genecards.org/cgi-bin/carddisp.pl?gene=ELOVL2
SLC27A4	Solute Carrier Family 27 Member 4	Protein Coding	44	GC09P128340	29.0394	https://www.genecards.org/cgi-bin/carddisp.pl?gene=SLC27A4
SARDH	Sarcosine Dehydrogenase	Protein Coding	41	GC09M133663	29.0368	https://www.genecards.org/cgi-bin/carddisp.pl?gene=SARDH
NTRK2	Neurotrophic Receptor Tyrosine Kinase 2	Protein Coding	51	GC09P084668	29.0212	https://www.genecards.org/cgi-bin/carddisp.pl?gene=NTRK2
SLC7A3	Solute Carrier Family 7 Member 3	Protein Coding	37	GC0XM070926	29.0132	https://www.genecards.org/cgi-bin/carddisp.pl?gene=SLC7A3
DSP	Desmoplakin	Protein Coding	48	GC06P007541	29.007	https://www.genecards.org/cgi-bin/carddisp.pl?gene=DSP
ABCC3	ATP Binding Cassette Subfamily C Member 3	Protein Coding	45	GC17P050634	29.0014	https://www.genecards.org/cgi-bin/carddisp.pl?gene=ABCC3
CD40LG	CD40 Ligand	Protein Coding	46	GC0XP136649	28.9705	https://www.genecards.org/cgi-bin/carddisp.pl?gene=CD40LG
RAG1	Recombination Activating 1	Protein Coding	45	GC11P036538	28.951	https://www.genecards.org/cgi-bin/carddisp.pl?gene=RAG1
PRKAG2	Protein Kinase AMP-Activated Non-Catalytic Subunit Gamma 2	Protein Coding	48	GC07M151556	28.9499	https://www.genecards.org/cgi-bin/carddisp.pl?gene=PRKAG2
PNPLA8	Patatin Like Phospholipase Domain Containing 8	Protein Coding	42	GC07M108470	28.9475	https://www.genecards.org/cgi-bin/carddisp.pl?gene=PNPLA8
HTRA1	HtrA Serine Peptidase 1	Protein Coding	44	GC10P122461	28.9461	https://www.genecards.org/cgi-bin/carddisp.pl?gene=HTRA1
UGT1A3	UDP Glucuronosyltransferase Family 1 Member A3	Protein Coding	38	GC02P233729	28.9297	https://www.genecards.org/cgi-bin/carddisp.pl?gene=UGT1A3
H2AC18	H2A Clustered Histone 18	Protein Coding	26	GC01M152015	28.9275	https://www.genecards.org/cgi-bin/carddisp.pl?gene=H2AC18
DEPDC5	DEP Domain Containing 5, GATOR1 Subcomplex Subunit	Protein Coding	38	GC22P031753	28.8954	https://www.genecards.org/cgi-bin/carddisp.pl?gene=DEPDC5
MT-TS1	Mitochondrially Encoded TRNA-Ser (UCN) 1	RNA Gene	15	GCMTM007447	28.8717	https://www.genecards.org/cgi-bin/carddisp.pl?gene=MT-TS1
GABRD	Gamma-Aminobutyric Acid Type A Receptor Subunit Delta	Protein Coding	45	GC01P002019	28.8469	https://www.genecards.org/cgi-bin/carddisp.pl?gene=GABRD
NR1H3	Nuclear Receptor Subfamily 1 Group H Member 3	Protein Coding	45	GC11P047248	28.8318	https://www.genecards.org/cgi-bin/carddisp.pl?gene=NR1H3
APOA4	Apolipoprotein A4	Protein Coding	40	GC11M116820	28.8091	https://www.genecards.org/cgi-bin/carddisp.pl?gene=APOA4
IL1R1	Interleukin 1 Receptor Type 1	Protein Coding	44	GC02P102136	28.799	https://www.genecards.org/cgi-bin/carddisp.pl?gene=IL1R1
HSPD1	Heat Shock Protein Family D (Hsp60) Member 1	Protein Coding	46	GC02M197486	28.7911	https://www.genecards.org/cgi-bin/carddisp.pl?gene=HSPD1
ALDOB	Aldolase, Fructose-Bisphosphate B	Protein Coding	43	GC09M101420	28.7721	https://www.genecards.org/cgi-bin/carddisp.pl?gene=ALDOB
ATP6V1B1	ATPase H+ Transporting V1 Subunit B1	Protein Coding	43	GC02P070935	28.7718	https://www.genecards.org/cgi-bin/carddisp.pl?gene=ATP6V1B1
SLC6A8	Solute Carrier Family 6 Member 8	Protein Coding	45	GC0XP153688	28.738	https://www.genecards.org/cgi-bin/carddisp.pl?gene=SLC6A8
COX10	Cytochrome C Oxidase Assembly Factor Heme A:Farnesyltransferase COX10	Protein Coding	42	GC17P014069	28.7011	https://www.genecards.org/cgi-bin/carddisp.pl?gene=COX10
MBP	Myelin Basic Protein	Protein Coding	44	GC18M076978	28.6858	https://www.genecards.org/cgi-bin/carddisp.pl?gene=MBP
ITGA2B	Integrin Subunit Alpha 2b	Protein Coding	49	GC17M044926	28.6814	https://www.genecards.org/cgi-bin/carddisp.pl?gene=ITGA2B
FTO	FTO Alpha-Ketoglutarate Dependent Dioxygenase	Protein Coding	44	GC16P053832	28.6476	https://www.genecards.org/cgi-bin/carddisp.pl?gene=FTO
ELOVL5	ELOVL Fatty Acid Elongase 5	Protein Coding	41	GC06M053267	28.5947	https://www.genecards.org/cgi-bin/carddisp.pl?gene=ELOVL5
CLU	Clusterin	Protein Coding	45	GC08M027596	28.5829	https://www.genecards.org/cgi-bin/carddisp.pl?gene=CLU
ABCC4	ATP Binding Cassette Subfamily C Member 4	Protein Coding	45	GC13M095019	28.5771	https://www.genecards.org/cgi-bin/carddisp.pl?gene=ABCC4
IL3	Interleukin 3	Protein Coding	41	GC05P132060	28.5708	https://www.genecards.org/cgi-bin/carddisp.pl?gene=IL3
MGMT	O-6-Methylguanine-DNA Methyltransferase	Protein Coding	49	GC10P129467	28.5706	https://www.genecards.org/cgi-bin/carddisp.pl?gene=MGMT
APBB1	Amyloid Beta Precursor Protein Binding Family B Member 1	Protein Coding	42	GC11M006571	28.5535	https://www.genecards.org/cgi-bin/carddisp.pl?gene=APBB1
NEK1	NIMA Related Kinase 1	Protein Coding	43	GC04M169393	28.548	https://www.genecards.org/cgi-bin/carddisp.pl?gene=NEK1
CSF3	Colony Stimulating Factor 3	Protein Coding	38	GC17P040015	28.5447	https://www.genecards.org/cgi-bin/carddisp.pl?gene=CSF3
CYP4A11	Cytochrome P450 Family 4 Subfamily A Member 11	Protein Coding	42	GC01M046929	28.5322	https://www.genecards.org/cgi-bin/carddisp.pl?gene=CYP4A11
FGF1	Fibroblast Growth Factor 1	Protein Coding	45	GC05M142555	28.5198	https://www.genecards.org/cgi-bin/carddisp.pl?gene=FGF1
CDK6	Cyclin Dependent Kinase 6	Protein Coding	50	GC07M092604	28.5173	https://www.genecards.org/cgi-bin/carddisp.pl?gene=CDK6
FLNB	Filamin B	Protein Coding	46	GC03P058008	28.5128	https://www.genecards.org/cgi-bin/carddisp.pl?gene=FLNB
FFAR4	Free Fatty Acid Receptor 4	Protein Coding	38	GC10P093566	28.4962	https://www.genecards.org/cgi-bin/carddisp.pl?gene=FFAR4
DRD4	Dopamine Receptor D4	Protein Coding	45	GC11P001768	28.4898	https://www.genecards.org/cgi-bin/carddisp.pl?gene=DRD4
TFR2	Transferrin Receptor 2	Protein Coding	44	GC07M100620	28.4802	https://www.genecards.org/cgi-bin/carddisp.pl?gene=TFR2
E2F1	E2F Transcription Factor 1	Protein Coding	42	GC20M033675	28.4765	https://www.genecards.org/cgi-bin/carddisp.pl?gene=E2F1
SELP	Selectin P	Protein Coding	44	GC01M169558	28.4464	https://www.genecards.org/cgi-bin/carddisp.pl?gene=SELP
HBA2	Hemoglobin Subunit Alpha 2	Protein Coding	42	GC16P011600	28.4437	https://www.genecards.org/cgi-bin/carddisp.pl?gene=HBA2
IKBKB	Inhibitor Of Nuclear Factor Kappa B Kinase Subunit Beta	Protein Coding	50	GC08P042271	28.4399	https://www.genecards.org/cgi-bin/carddisp.pl?gene=IKBKB
KL	Klotho	Protein Coding	45	GC13P033016	28.4325	https://www.genecards.org/cgi-bin/carddisp.pl?gene=KL
LOC107133510	Origin Of Replication At HBB	Biological Region	3	GC11P005222	28.4155	https://www.genecards.org/cgi-bin/carddisp.pl?gene=LOC107133510
LRAT	Lecithin Retinol Acyltransferase	Protein Coding	44	GC04P154626	28.4074	https://www.genecards.org/cgi-bin/carddisp.pl?gene=LRAT
DNM1L	Dynamin 1 Like	Protein Coding	46	GC12P032679	28.3802	https://www.genecards.org/cgi-bin/carddisp.pl?gene=DNM1L
PLIN1	Perilipin 1	Protein Coding	44	GC15M089664	28.3656	https://www.genecards.org/cgi-bin/carddisp.pl?gene=PLIN1
SLCO1B3	Solute Carrier Organic Anion Transporter Family Member 1B3	Protein Coding	44	GC12P020810	28.3584	https://www.genecards.org/cgi-bin/carddisp.pl?gene=SLCO1B3
ERCC1	ERCC Excision Repair 1, Endonuclease Non-Catalytic Subunit	Protein Coding	45	GC19M065924	28.354	https://www.genecards.org/cgi-bin/carddisp.pl?gene=ERCC1
MIF	Macrophage Migration Inhibitory Factor	Protein Coding	46	GC22P023894	28.3112	https://www.genecards.org/cgi-bin/carddisp.pl?gene=MIF
MSH6	MutS Homolog 6	Protein Coding	48	GC02P047695	28.2947	https://www.genecards.org/cgi-bin/carddisp.pl?gene=MSH6
ACAT2	Acetyl-CoA Acetyltransferase 2	Protein Coding	44	GC06P160552	28.2898	https://www.genecards.org/cgi-bin/carddisp.pl?gene=ACAT2
AMPD1	Adenosine Monophosphate Deaminase 1	Protein Coding	45	GC01M114673	28.2822	https://www.genecards.org/cgi-bin/carddisp.pl?gene=AMPD1
LAMP2	Lysosomal Associated Membrane Protein 2	Protein Coding	42	GC0XM120426	28.2816	https://www.genecards.org/cgi-bin/carddisp.pl?gene=LAMP2
MT-CO2	Mitochondrially Encoded Cytochrome C Oxidase II	Protein Coding	34	GCMTP007587	28.2777	https://www.genecards.org/cgi-bin/carddisp.pl?gene=MT-CO2
MYOD1	Myogenic Differentiation 1	Protein Coding	45	GC11P017741	28.2678	https://www.genecards.org/cgi-bin/carddisp.pl?gene=MYOD1
CYP26A1	Cytochrome P450 Family 26 Subfamily A Member 1	Protein Coding	43	GC10P093073	28.2673	https://www.genecards.org/cgi-bin/carddisp.pl?gene=CYP26A1
LAMB2	Laminin Subunit Beta 2	Protein Coding	45	GC03M049121	28.261	https://www.genecards.org/cgi-bin/carddisp.pl?gene=LAMB2
ADH1C	Alcohol Dehydrogenase 1C (Class I), Gamma Polypeptide	Protein Coding	40	GC04M099336	28.2367	https://www.genecards.org/cgi-bin/carddisp.pl?gene=ADH1C
SETD2	SET Domain Containing 2, Histone Lysine Methyltransferase	Protein Coding	45	GC03M047033	28.2311	https://www.genecards.org/cgi-bin/carddisp.pl?gene=SETD2
MIR34A	MicroRNA 34a	RNA Gene	23	GC01M009151	28.2252	https://www.genecards.org/cgi-bin/carddisp.pl?gene=MIR34A
DDX58	DExD/H-Box Helicase 58	Protein Coding	45	GC09M032455	28.2239	https://www.genecards.org/cgi-bin/carddisp.pl?gene=DDX58
TPI1	Triosephosphate Isomerase 1	Protein Coding	45	GC12P006867	28.2201	https://www.genecards.org/cgi-bin/carddisp.pl?gene=TPI1
MITF	Melanocyte Inducing Transcription Factor	Protein Coding	46	GC03P069788	28.2103	https://www.genecards.org/cgi-bin/carddisp.pl?gene=MITF
CYP4F2	Cytochrome P450 Family 4 Subfamily F Member 2	Protein Coding	43	GC19M015878	28.195	https://www.genecards.org/cgi-bin/carddisp.pl?gene=CYP4F2
GPHN	Gephyrin	Protein Coding	46	GC14P066507	28.1789	https://www.genecards.org/cgi-bin/carddisp.pl?gene=GPHN
HSPA8	Heat Shock Protein Family A (Hsp70) Member 8	Protein Coding	46	GC11M123057	28.1652	https://www.genecards.org/cgi-bin/carddisp.pl?gene=HSPA8
DSPP	Dentin Sialophosphoprotein	Protein Coding	38	GC04P087608	28.1628	https://www.genecards.org/cgi-bin/carddisp.pl?gene=DSPP
AKR1B1	Aldo-Keto Reductase Family 1 Member B	Protein Coding	45	GC07M134442	28.16	https://www.genecards.org/cgi-bin/carddisp.pl?gene=AKR1B1
UGT1A7	UDP Glucuronosyltransferase Family 1 Member A7	Protein Coding	40	GC02P233681	28.1423	https://www.genecards.org/cgi-bin/carddisp.pl?gene=UGT1A7
CYP2J2	Cytochrome P450 Family 2 Subfamily J Member 2	Protein Coding	43	GC01M059893	28.1214	https://www.genecards.org/cgi-bin/carddisp.pl?gene=CYP2J2
NPC2	NPC Intracellular Cholesterol Transporter 2	Protein Coding	41	GC14M074476	28.0999	https://www.genecards.org/cgi-bin/carddisp.pl?gene=NPC2
GABRA3	Gamma-Aminobutyric Acid Type A Receptor Subunit Alpha3	Protein Coding	44	GC0XM152166	28.0847	https://www.genecards.org/cgi-bin/carddisp.pl?gene=GABRA3
SHC1	SHC Adaptor Protein 1	Protein Coding	42	GC01M154962	28.0806	https://www.genecards.org/cgi-bin/carddisp.pl?gene=SHC1
MYD88	MYD88 Innate Immune Signal Transduction Adaptor	Protein Coding	48	GC03P038139	28.0682	https://www.genecards.org/cgi-bin/carddisp.pl?gene=MYD88
MT-CO3	Mitochondrially Encoded Cytochrome C Oxidase III	Protein Coding	32	GCMTP009209	28.0554	https://www.genecards.org/cgi-bin/carddisp.pl?gene=MT-CO3
PDGFB	Platelet Derived Growth Factor Subunit B	Protein Coding	47	GC22M058085	28.0382	https://www.genecards.org/cgi-bin/carddisp.pl?gene=PDGFB
ALS2	Alsin Rho Guanine Nucleotide Exchange Factor ALS2	Protein Coding	43	GC02M201701	27.9931	https://www.genecards.org/cgi-bin/carddisp.pl?gene=ALS2
NR0B2	Nuclear Receptor Subfamily 0 Group B Member 2	Protein Coding	41	GC01M027095	27.9636	https://www.genecards.org/cgi-bin/carddisp.pl?gene=NR0B2
CACNA1C	Calcium Voltage-Gated Channel Subunit Alpha1 C	Protein Coding	48	GC12P001970	27.951	https://www.genecards.org/cgi-bin/carddisp.pl?gene=CACNA1C
MYCN	MYCN Proto-Oncogene, BHLH Transcription Factor	Protein Coding	45	GC02P015949	27.9493	https://www.genecards.org/cgi-bin/carddisp.pl?gene=MYCN
FADD	Fas Associated Via Death Domain	Protein Coding	44	GC11P070203	27.9477	https://www.genecards.org/cgi-bin/carddisp.pl?gene=FADD
RRAGC	Ras Related GTP Binding C	Protein Coding	39	GC01M038858	27.9389	https://www.genecards.org/cgi-bin/carddisp.pl?gene=RRAGC
SMAD2	SMAD Family Member 2	Protein Coding	48	GC18M047809	27.9112	https://www.genecards.org/cgi-bin/carddisp.pl?gene=SMAD2
VLDLR	Very Low Density Lipoprotein Receptor	Protein Coding	46	GC09P002611	27.892	https://www.genecards.org/cgi-bin/carddisp.pl?gene=VLDLR
VIP	Vasoactive Intestinal Peptide	Protein Coding	43	GC06P152750	27.8779	https://www.genecards.org/cgi-bin/carddisp.pl?gene=VIP
HMBS	Hydroxymethylbilane Synthase	Protein Coding	42	GC11P119084	27.8746	https://www.genecards.org/cgi-bin/carddisp.pl?gene=HMBS
IDO1	Indoleamine 2,3-Dioxygenase 1	Protein Coding	43	GC08P039891	27.8492	https://www.genecards.org/cgi-bin/carddisp.pl?gene=IDO1
HSPA4	Heat Shock Protein Family A (Hsp70) Member 4	Protein Coding	40	GC05P133051	27.8287	https://www.genecards.org/cgi-bin/carddisp.pl?gene=HSPA4
PKD1	Polycystin 1, Transient Receptor Potential Channel Interacting	Protein Coding	45	GC16M007106	27.8259	https://www.genecards.org/cgi-bin/carddisp.pl?gene=PKD1
AGXT2	Alanine--Glyoxylate Aminotransferase 2	Protein Coding	40	GC05M034998	27.8236	https://www.genecards.org/cgi-bin/carddisp.pl?gene=AGXT2
NLRP3	NLR Family Pyrin Domain Containing 3	Protein Coding	45	GC01P247415	27.8151	https://www.genecards.org/cgi-bin/carddisp.pl?gene=NLRP3
GUCY2D	Guanylate Cyclase 2D, Retinal	Protein Coding	45	GC17P008002	27.8071	https://www.genecards.org/cgi-bin/carddisp.pl?gene=GUCY2D
ANXA5	Annexin A5	Protein Coding	44	GC04M121667	27.8066	https://www.genecards.org/cgi-bin/carddisp.pl?gene=ANXA5
ADAR	Adenosine Deaminase RNA Specific	Protein Coding	43	GC01M154582	27.7953	https://www.genecards.org/cgi-bin/carddisp.pl?gene=ADAR
TUBB	Tubulin Beta Class I	Protein Coding	48	GC06P083675	27.7884	https://www.genecards.org/cgi-bin/carddisp.pl?gene=TUBB
SLC27A2	Solute Carrier Family 27 Member 2	Protein Coding	43	GC15P050182	27.7711	https://www.genecards.org/cgi-bin/carddisp.pl?gene=SLC27A2
MEFV	MEFV Innate Immuity Regulator, Pyrin	Protein Coding	42	GC16M007269	27.7698	https://www.genecards.org/cgi-bin/carddisp.pl?gene=MEFV
EGR1	Early Growth Response 1	Protein Coding	42	GC05P138465	27.7552	https://www.genecards.org/cgi-bin/carddisp.pl?gene=EGR1
PLP1	Proteolipid Protein 1	Protein Coding	41	GC0XP103773	27.7304	https://www.genecards.org/cgi-bin/carddisp.pl?gene=PLP1
P4HB	Prolyl 4-Hydroxylase Subunit Beta	Protein Coding	46	GC17M081843	27.7248	https://www.genecards.org/cgi-bin/carddisp.pl?gene=P4HB
CSF1	Colony Stimulating Factor 1	Protein Coding	42	GC01P109911	27.7092	https://www.genecards.org/cgi-bin/carddisp.pl?gene=CSF1
IL7	Interleukin 7	Protein Coding	40	GC08M078689	27.6753	https://www.genecards.org/cgi-bin/carddisp.pl?gene=IL7
ANPEP	Alanyl Aminopeptidase, Membrane	Protein Coding	48	GC15M089784	27.6738	https://www.genecards.org/cgi-bin/carddisp.pl?gene=ANPEP
CD46	CD46 Molecule	Protein Coding	45	GC01P207752	27.6633	https://www.genecards.org/cgi-bin/carddisp.pl?gene=CD46
SI	Sucrase-Isomaltase	Protein Coding	44	GC03M164978	27.6547	https://www.genecards.org/cgi-bin/carddisp.pl?gene=SI
FLT4	Fms Related Receptor Tyrosine Kinase 4	Protein Coding	49	GC05M180607	27.644	https://www.genecards.org/cgi-bin/carddisp.pl?gene=FLT4
CCL5	C-C Motif Chemokine Ligand 5	Protein Coding	41	GC17M035871	27.6381	https://www.genecards.org/cgi-bin/carddisp.pl?gene=CCL5
UMOD	Uromodulin	Protein Coding	42	GC16M020344	27.6214	https://www.genecards.org/cgi-bin/carddisp.pl?gene=UMOD
CPOX	Coproporphyrinogen Oxidase	Protein Coding	42	GC03M098576	27.6004	https://www.genecards.org/cgi-bin/carddisp.pl?gene=CPOX
SLC43A1	Solute Carrier Family 43 Member 1	Protein Coding	37	GC11M089444	27.5991	https://www.genecards.org/cgi-bin/carddisp.pl?gene=SLC43A1
BSCL2	BSCL2 Lipid Droplet Biogenesis Associated, Seipin	Protein Coding	41	GC11M089635	27.5826	https://www.genecards.org/cgi-bin/carddisp.pl?gene=BSCL2
PLA2G7	Phospholipase A2 Group VII	Protein Coding	48	GC06M046704	27.5629	https://www.genecards.org/cgi-bin/carddisp.pl?gene=PLA2G7
AFG3L2	AFG3 Like Matrix AAA Peptidase Subunit 2	Protein Coding	45	GC18M012328	27.5621	https://www.genecards.org/cgi-bin/carddisp.pl?gene=AFG3L2
STXBP1	Syntaxin Binding Protein 1	Protein Coding	47	GC09P127590	27.5522	https://www.genecards.org/cgi-bin/carddisp.pl?gene=STXBP1
UGT1A4	UDP Glucuronosyltransferase Family 1 Member A4	Protein Coding	41	GC02P233718	27.5382	https://www.genecards.org/cgi-bin/carddisp.pl?gene=UGT1A4
CALR	Calreticulin	Protein Coding	49	GC19P012938	27.5309	https://www.genecards.org/cgi-bin/carddisp.pl?gene=CALR
FOXP3	Forkhead Box P3	Protein Coding	45	GC0XM049250	27.5295	https://www.genecards.org/cgi-bin/carddisp.pl?gene=FOXP3
GSN	Gelsolin	Protein Coding	46	GC09P121201	27.5293	https://www.genecards.org/cgi-bin/carddisp.pl?gene=GSN
SCN9A	Sodium Voltage-Gated Channel Alpha Subunit 9	Protein Coding	47	GC02M166195	27.5086	https://www.genecards.org/cgi-bin/carddisp.pl?gene=SCN9A
MICA	MHC Class I Polypeptide-Related Sequence A	Protein Coding	38	GC06P031399	27.4916	https://www.genecards.org/cgi-bin/carddisp.pl?gene=MICA
MPZ	Myelin Protein Zero	Protein Coding	44	GC01M161304	27.4884	https://www.genecards.org/cgi-bin/carddisp.pl?gene=MPZ
NEK2	NIMA Related Kinase 2	Protein Coding	49	GC01M211658	27.4589	https://www.genecards.org/cgi-bin/carddisp.pl?gene=NEK2
ACTB	Actin Beta	Protein Coding	47	GC07M005527	27.4514	https://www.genecards.org/cgi-bin/carddisp.pl?gene=ACTB
SULT1A1	Sulfotransferase Family 1A Member 1	Protein Coding	41	GC16M036929	27.4448	https://www.genecards.org/cgi-bin/carddisp.pl?gene=SULT1A1
CD40	CD40 Molecule	Protein Coding	46	GC20P046118	27.4322	https://www.genecards.org/cgi-bin/carddisp.pl?gene=CD40
PNLIP	Pancreatic Lipase	Protein Coding	47	GC10P116545	27.4281	https://www.genecards.org/cgi-bin/carddisp.pl?gene=PNLIP
SLC25A19	Solute Carrier Family 25 Member 19	Protein Coding	42	GC17M075273	27.4144	https://www.genecards.org/cgi-bin/carddisp.pl?gene=SLC25A19
PMS2	PMS1 Homolog 2, Mismatch Repair System Component	Protein Coding	46	GC07M005973	27.4022	https://www.genecards.org/cgi-bin/carddisp.pl?gene=PMS2
FFAR1	Free Fatty Acid Receptor 1	Protein Coding	39	GC19P067634	27.399	https://www.genecards.org/cgi-bin/carddisp.pl?gene=FFAR1
FOXO1	Forkhead Box O1	Protein Coding	47	GC13M040555	27.3947	https://www.genecards.org/cgi-bin/carddisp.pl?gene=FOXO1
LIPG	Lipase G, Endothelial Type	Protein Coding	42	GC18P049560	27.3899	https://www.genecards.org/cgi-bin/carddisp.pl?gene=LIPG
RPS6KB1	Ribosomal Protein S6 Kinase B1	Protein Coding	46	GC17P059893	27.3813	https://www.genecards.org/cgi-bin/carddisp.pl?gene=RPS6KB1
OPLAH	5-Oxoprolinase, ATP-Hydrolysing	Protein Coding	41	GC08M144191	27.3593	https://www.genecards.org/cgi-bin/carddisp.pl?gene=OPLAH
SPAAR	Small Regulatory Polypeptide Of Amino Acid Response	Protein Coding	14	GC09P047178	27.3586	https://www.genecards.org/cgi-bin/carddisp.pl?gene=SPAAR
LRPAP1	LDL Receptor Related Protein Associated Protein 1	Protein Coding	42	GC04M003508	27.3309	https://www.genecards.org/cgi-bin/carddisp.pl?gene=LRPAP1
KCNJ5	Potassium Inwardly Rectifying Channel Subfamily J Member 5	Protein Coding	45	GC11P128891	27.3241	https://www.genecards.org/cgi-bin/carddisp.pl?gene=KCNJ5
GABBR2	Gamma-Aminobutyric Acid Type B Receptor Subunit 2	Protein Coding	46	GC09M098288	27.2845	https://www.genecards.org/cgi-bin/carddisp.pl?gene=GABBR2
CNBP	CCHC-Type Zinc Finger Nucleic Acid Binding Protein	Protein Coding	41	GC03M129167	27.2779	https://www.genecards.org/cgi-bin/carddisp.pl?gene=CNBP
TP73	Tumor Protein P73	Protein Coding	45	GC01P003652	27.2767	https://www.genecards.org/cgi-bin/carddisp.pl?gene=TP73
RAMP1	Receptor Activity Modifying Protein 1	Protein Coding	42	GC02P237858	27.2167	https://www.genecards.org/cgi-bin/carddisp.pl?gene=RAMP1
SLC36A4	Solute Carrier Family 36 Member 4	Protein Coding	34	GC11M096532	27.2156	https://www.genecards.org/cgi-bin/carddisp.pl?gene=SLC36A4
EIF2S1	Eukaryotic Translation Initiation Factor 2 Subunit Alpha	Protein Coding	42	GC14P067359	27.2142	https://www.genecards.org/cgi-bin/carddisp.pl?gene=EIF2S1
LOC106099062	HBB Recombination Region	Biological Region	3	GC11P005358	27.2084	https://www.genecards.org/cgi-bin/carddisp.pl?gene=LOC106099062
TNFRSF11A	TNF Receptor Superfamily Member 11a	Protein Coding	44	GC18P062325	27.1981	https://www.genecards.org/cgi-bin/carddisp.pl?gene=TNFRSF11A
ETHE1	ETHE1 Persulfide Dioxygenase	Protein Coding	41	GC19M043506	27.1893	https://www.genecards.org/cgi-bin/carddisp.pl?gene=ETHE1
MT-TK	Mitochondrially Encoded TRNA-Lys (AAA/G)	RNA Gene	14	GCMTP008297	27.1752	https://www.genecards.org/cgi-bin/carddisp.pl?gene=MT-TK
DNAH8	Dynein Axonemal Heavy Chain 8	Protein Coding	37	GC06P083874	27.1666	https://www.genecards.org/cgi-bin/carddisp.pl?gene=DNAH8
TXN	Thioredoxin	Protein Coding	44	GC09M110243	27.153	https://www.genecards.org/cgi-bin/carddisp.pl?gene=TXN
NCOA1	Nuclear Receptor Coactivator 1	Protein Coding	44	GC02P024492	27.1379	https://www.genecards.org/cgi-bin/carddisp.pl?gene=NCOA1
NOTCH3	Notch Receptor 3	Protein Coding	48	GC19M015159	27.1297	https://www.genecards.org/cgi-bin/carddisp.pl?gene=NOTCH3
CLN3	CLN3 Lysosomal/Endosomal Transmembrane Protein, Battenin	Protein Coding	42	GC16M028466	27.1259	https://www.genecards.org/cgi-bin/carddisp.pl?gene=CLN3
HSPA5	Heat Shock Protein Family A (Hsp70) Member 5	Protein Coding	46	GC09M125234	27.1121	https://www.genecards.org/cgi-bin/carddisp.pl?gene=HSPA5
NR0B1	Nuclear Receptor Subfamily 0 Group B Member 1	Protein Coding	45	GC0XM030304	27.1094	https://www.genecards.org/cgi-bin/carddisp.pl?gene=NR0B1
ACHE	Acetylcholinesterase (Cartwright Blood Group)	Protein Coding	44	GC07M100889	27.1087	https://www.genecards.org/cgi-bin/carddisp.pl?gene=ACHE
ESRRG	Estrogen Related Receptor Gamma	Protein Coding	44	GC01M216503	27.1024	https://www.genecards.org/cgi-bin/carddisp.pl?gene=ESRRG
SLC9A3	Solute Carrier Family 9 Member A3	Protein Coding	46	GC05M000472	27.0943	https://www.genecards.org/cgi-bin/carddisp.pl?gene=SLC9A3
POLR3A	RNA Polymerase III Subunit A	Protein Coding	42	GC10M078577	27.0775	https://www.genecards.org/cgi-bin/carddisp.pl?gene=POLR3A
ATR	ATR Serine/Threonine Kinase	Protein Coding	50	GC03M142449	27.0658	https://www.genecards.org/cgi-bin/carddisp.pl?gene=ATR
HTR1A	5-Hydroxytryptamine Receptor 1A	Protein Coding	45	GC05M063960	27.0543	https://www.genecards.org/cgi-bin/carddisp.pl?gene=HTR1A
KRT5	Keratin 5	Protein Coding	45	GC12M052514	27.0367	https://www.genecards.org/cgi-bin/carddisp.pl?gene=KRT5
FSHR	Follicle Stimulating Hormone Receptor	Protein Coding	46	GC02M048962	27.0343	https://www.genecards.org/cgi-bin/carddisp.pl?gene=FSHR
PRKACA	Protein Kinase CAMP-Activated Catalytic Subunit Alpha	Protein Coding	49	GC19M014497	27.002	https://www.genecards.org/cgi-bin/carddisp.pl?gene=PRKACA
UPB1	Beta-Ureidopropionase 1	Protein Coding	42	GC22P024494	26.9981	https://www.genecards.org/cgi-bin/carddisp.pl?gene=UPB1
ATG7	Autophagy Related 7	Protein Coding	41	GC03P012474	26.9968	https://www.genecards.org/cgi-bin/carddisp.pl?gene=ATG7
GLYCTK	Glycerate Kinase	Protein Coding	41	GC03P052323	26.9614	https://www.genecards.org/cgi-bin/carddisp.pl?gene=GLYCTK
PGK1	Phosphoglycerate Kinase 1	Protein Coding	47	GC0XP077994	26.9518	https://www.genecards.org/cgi-bin/carddisp.pl?gene=PGK1
TGFB2	Transforming Growth Factor Beta 2	Protein Coding	49	GC01P218345	26.951	https://www.genecards.org/cgi-bin/carddisp.pl?gene=TGFB2
PTK2B	Protein Tyrosine Kinase 2 Beta	Protein Coding	47	GC08P027311	26.9375	https://www.genecards.org/cgi-bin/carddisp.pl?gene=PTK2B
CSNK2B	Casein Kinase 2 Beta	Protein Coding	46	GC06P083698	26.9287	https://www.genecards.org/cgi-bin/carddisp.pl?gene=CSNK2B
MBL2	Mannose Binding Lectin 2	Protein Coding	45	GC10M052760	26.9273	https://www.genecards.org/cgi-bin/carddisp.pl?gene=MBL2
TGFA	Transforming Growth Factor Alpha	Protein Coding	44	GC02M070447	26.903	https://www.genecards.org/cgi-bin/carddisp.pl?gene=TGFA
ELOVL6	ELOVL Fatty Acid Elongase 6	Protein Coding	39	GC04M110045	26.9009	https://www.genecards.org/cgi-bin/carddisp.pl?gene=ELOVL6
SLC43A2	Solute Carrier Family 43 Member 2	Protein Coding	36	GC17M003107	26.8982	https://www.genecards.org/cgi-bin/carddisp.pl?gene=SLC43A2
RPA1	Replication Protein A1	Protein Coding	45	GC17P001829	26.8934	https://www.genecards.org/cgi-bin/carddisp.pl?gene=RPA1
DPYS	Dihydropyrimidinase	Protein Coding	44	GC08M104331	26.8837	https://www.genecards.org/cgi-bin/carddisp.pl?gene=DPYS
NEK9	NIMA Related Kinase 9	Protein Coding	44	GC14M075079	26.8825	https://www.genecards.org/cgi-bin/carddisp.pl?gene=NEK9
GBA2	Glucosylceramidase Beta 2	Protein Coding	40	GC09M035736	26.8739	https://www.genecards.org/cgi-bin/carddisp.pl?gene=GBA2
MIR155	MicroRNA 155	RNA Gene	21	GC21P025573	26.8689	https://www.genecards.org/cgi-bin/carddisp.pl?gene=MIR155
TSPO	Translocator Protein	Protein Coding	43	GC22P043151	26.8613	https://www.genecards.org/cgi-bin/carddisp.pl?gene=TSPO
TGFBR1	Transforming Growth Factor Beta Receptor 1	Protein Coding	50	GC09P099104	26.8612	https://www.genecards.org/cgi-bin/carddisp.pl?gene=TGFBR1
COL4A1	Collagen Type IV Alpha 1 Chain	Protein Coding	46	GC13M110148	26.8503	https://www.genecards.org/cgi-bin/carddisp.pl?gene=COL4A1
LPAR3	Lysophosphatidic Acid Receptor 3	Protein Coding	41	GC01M084811	26.8232	https://www.genecards.org/cgi-bin/carddisp.pl?gene=LPAR3
RORB	RAR Related Orphan Receptor B	Protein Coding	45	GC09P074497	26.8173	https://www.genecards.org/cgi-bin/carddisp.pl?gene=RORB
NEUROD1	Neuronal Differentiation 1	Protein Coding	42	GC02M181673	26.8106	https://www.genecards.org/cgi-bin/carddisp.pl?gene=NEUROD1
NPPB	Natriuretic Peptide B	Protein Coding	42	GC01M011858	26.7811	https://www.genecards.org/cgi-bin/carddisp.pl?gene=NPPB
ALAS2	5'-Aminolevulinate Synthase 2	Protein Coding	43	GC0XM055009	26.778	https://www.genecards.org/cgi-bin/carddisp.pl?gene=ALAS2
PSAT1	Phosphoserine Aminotransferase 1	Protein Coding	45	GC09P078297	26.7734	https://www.genecards.org/cgi-bin/carddisp.pl?gene=PSAT1
RRAGA	Ras Related GTP Binding A	Protein Coding	37	GC09P019049	26.7664	https://www.genecards.org/cgi-bin/carddisp.pl?gene=RRAGA
LTA	Lymphotoxin Alpha	Protein Coding	40	GC06P083693	26.7546	https://www.genecards.org/cgi-bin/carddisp.pl?gene=LTA
ASIC1	Acid Sensing Ion Channel Subunit 1	Protein Coding	42	GC12P050057	26.7504	https://www.genecards.org/cgi-bin/carddisp.pl?gene=ASIC1
GP1BA	Glycoprotein Ib Platelet Subunit Alpha	Protein Coding	45	GC17P004932	26.7362	https://www.genecards.org/cgi-bin/carddisp.pl?gene=GP1BA
CCNA2	Cyclin A2	Protein Coding	44	GC04M121816	26.7338	https://www.genecards.org/cgi-bin/carddisp.pl?gene=CCNA2
F3	Coagulation Factor III, Tissue Factor	Protein Coding	44	GC01M094590	26.7303	https://www.genecards.org/cgi-bin/carddisp.pl?gene=F3
TGM2	Transglutaminase 2	Protein Coding	46	GC20M038127	26.7259	https://www.genecards.org/cgi-bin/carddisp.pl?gene=TGM2
TRPV1	Transient Receptor Potential Cation Channel Subfamily V Member 1	Protein Coding	45	GC17M003565	26.7214	https://www.genecards.org/cgi-bin/carddisp.pl?gene=TRPV1
PARK7	Parkinsonism Associated Deglycase	Protein Coding	44	GC01P008102	26.7101	https://www.genecards.org/cgi-bin/carddisp.pl?gene=PARK7
LPIN1	Lipin 1	Protein Coding	45	GC02P011677	26.6593	https://www.genecards.org/cgi-bin/carddisp.pl?gene=LPIN1
ALOX15	Arachidonate 15-Lipoxygenase	Protein Coding	44	GC17M004630	26.6363	https://www.genecards.org/cgi-bin/carddisp.pl?gene=ALOX15
DMGDH	Dimethylglycine Dehydrogenase	Protein Coding	41	GC05M078997	26.6224	https://www.genecards.org/cgi-bin/carddisp.pl?gene=DMGDH
PHEX	Phosphate Regulating Endopeptidase Homolog X-Linked	Protein Coding	42	GC0XP022032	26.6038	https://www.genecards.org/cgi-bin/carddisp.pl?gene=PHEX
SYK	Spleen Associated Tyrosine Kinase	Protein Coding	48	GC09P092021	26.5957	https://www.genecards.org/cgi-bin/carddisp.pl?gene=SYK
S100B	S100 Calcium Binding Protein B	Protein Coding	44	GC21M050764	26.5935	https://www.genecards.org/cgi-bin/carddisp.pl?gene=S100B
IRF1	Interferon Regulatory Factor 1	Protein Coding	45	GC05M132440	26.5668	https://www.genecards.org/cgi-bin/carddisp.pl?gene=IRF1
FFAR2	Free Fatty Acid Receptor 2	Protein Coding	38	GC19P066538	26.5509	https://www.genecards.org/cgi-bin/carddisp.pl?gene=FFAR2
PRKAB1	Protein Kinase AMP-Activated Non-Catalytic Subunit Beta 1	Protein Coding	45	GC12P119632	26.5503	https://www.genecards.org/cgi-bin/carddisp.pl?gene=PRKAB1
SLC38A3	Solute Carrier Family 38 Member 3	Protein Coding	37	GC03P050205	26.5163	https://www.genecards.org/cgi-bin/carddisp.pl?gene=SLC38A3
IFIH1	Interferon Induced With Helicase C Domain 1	Protein Coding	45	GC02M162267	26.5156	https://www.genecards.org/cgi-bin/carddisp.pl?gene=IFIH1
FGA	Fibrinogen Alpha Chain	Protein Coding	46	GC04M154583	26.4949	https://www.genecards.org/cgi-bin/carddisp.pl?gene=FGA
ELOVL1	ELOVL Fatty Acid Elongase 1	Protein Coding	39	GC01M043363	26.459	https://www.genecards.org/cgi-bin/carddisp.pl?gene=ELOVL1
SCO1	Synthesis Of Cytochrome C Oxidase 1	Protein Coding	45	GC17M010672	26.4562	https://www.genecards.org/cgi-bin/carddisp.pl?gene=SCO1
SPRED1	Sprouty Related EVH1 Domain Containing 1	Protein Coding	40	GC15P038252	26.4449	https://www.genecards.org/cgi-bin/carddisp.pl?gene=SPRED1
RPE65	Retinoid Isomerohydrolase RPE65	Protein Coding	44	GC01M068428	26.4384	https://www.genecards.org/cgi-bin/carddisp.pl?gene=RPE65
FADS3	Fatty Acid Desaturase 3	Protein Coding	36	GC11M061873	26.4321	https://www.genecards.org/cgi-bin/carddisp.pl?gene=FADS3
SLC26A4	Solute Carrier Family 26 Member 4	Protein Coding	42	GC07P107660	26.4271	https://www.genecards.org/cgi-bin/carddisp.pl?gene=SLC26A4
ADM	Adrenomedullin	Protein Coding	43	GC11P010304	26.4247	https://www.genecards.org/cgi-bin/carddisp.pl?gene=ADM
NCOR2	Nuclear Receptor Corepressor 2	Protein Coding	42	GC12M124324	26.4174	https://www.genecards.org/cgi-bin/carddisp.pl?gene=NCOR2
OXCT1	3-Oxoacid CoA-Transferase 1	Protein Coding	43	GC05M041732	26.396	https://www.genecards.org/cgi-bin/carddisp.pl?gene=OXCT1
MTMR2	Myotubularin Related Protein 2	Protein Coding	43	GC11M096574	26.3916	https://www.genecards.org/cgi-bin/carddisp.pl?gene=MTMR2
STS	Steroid Sulfatase	Protein Coding	45	GC0XP007146	26.3913	https://www.genecards.org/cgi-bin/carddisp.pl?gene=STS
CYP24A1	Cytochrome P450 Family 24 Subfamily A Member 1	Protein Coding	45	GC20M054153	26.3907	https://www.genecards.org/cgi-bin/carddisp.pl?gene=CYP24A1
GARS1	Glycyl-TRNA Synthetase 1	Protein Coding	36	GC07P030580	26.3772	https://www.genecards.org/cgi-bin/carddisp.pl?gene=GARS1
AKT3	AKT Serine/Threonine Kinase 3	Protein Coding	51	GC01M243488	26.3582	https://www.genecards.org/cgi-bin/carddisp.pl?gene=AKT3
TNXB	Tenascin XB	Protein Coding	43	GC06M065977	26.3497	https://www.genecards.org/cgi-bin/carddisp.pl?gene=TNXB
SLC25A1	Solute Carrier Family 25 Member 1	Protein Coding	45	GC22M019355	26.348	https://www.genecards.org/cgi-bin/carddisp.pl?gene=SLC25A1
SHMT1	Serine Hydroxymethyltransferase 1	Protein Coding	44	GC17M025713	26.3184	https://www.genecards.org/cgi-bin/carddisp.pl?gene=SHMT1
ASNS	Asparagine Synthetase (Glutamine-Hydrolyzing)	Protein Coding	45	GC07M097854	26.3176	https://www.genecards.org/cgi-bin/carddisp.pl?gene=ASNS
IL2RA	Interleukin 2 Receptor Subunit Alpha	Protein Coding	48	GC10M006010	26.3167	https://www.genecards.org/cgi-bin/carddisp.pl?gene=IL2RA
MARS1	Methionyl-TRNA Synthetase 1	Protein Coding	36	GC12P057476	26.3107	https://www.genecards.org/cgi-bin/carddisp.pl?gene=MARS1
ERCC3	ERCC Excision Repair 3, TFIIH Core Complex Helicase Subunit	Protein Coding	46	GC02M127257	26.3054	https://www.genecards.org/cgi-bin/carddisp.pl?gene=ERCC3
SREBF2	Sterol Regulatory Element Binding Transcription Factor 2	Protein Coding	41	GC22P041833	26.3047	https://www.genecards.org/cgi-bin/carddisp.pl?gene=SREBF2
NAMPT	Nicotinamide Phosphoribosyltransferase	Protein Coding	46	GC07M106248	26.2925	https://www.genecards.org/cgi-bin/carddisp.pl?gene=NAMPT
POMGNT1	Protein O-Linked Mannose N-Acetylglucosaminyltransferase 1 (Beta 1,2-)	Protein Coding	44	GC01M046188	26.2795	https://www.genecards.org/cgi-bin/carddisp.pl?gene=POMGNT1
BECN1	Beclin 1	Protein Coding	44	GC17M042810	26.2736	https://www.genecards.org/cgi-bin/carddisp.pl?gene=BECN1
PRKCD	Protein Kinase C Delta	Protein Coding	50	GC03P053156	26.2716	https://www.genecards.org/cgi-bin/carddisp.pl?gene=PRKCD
PFKM	Phosphofructokinase, Muscle	Protein Coding	48	GC12P048105	26.2684	https://www.genecards.org/cgi-bin/carddisp.pl?gene=PFKM
CACNA1S	Calcium Voltage-Gated Channel Subunit Alpha1 S	Protein Coding	47	GC01M201008	26.209	https://www.genecards.org/cgi-bin/carddisp.pl?gene=CACNA1S
GRB2	Growth Factor Receptor Bound Protein 2	Protein Coding	45	GC17M075318	26.1888	https://www.genecards.org/cgi-bin/carddisp.pl?gene=GRB2
PCBD1	Pterin-4 Alpha-Carbinolamine Dehydratase 1	Protein Coding	43	GC10M070882	26.1726	https://www.genecards.org/cgi-bin/carddisp.pl?gene=PCBD1
BCL6	BCL6 Transcription Repressor	Protein Coding	43	GC03M187721	26.1717	https://www.genecards.org/cgi-bin/carddisp.pl?gene=BCL6
F12	Coagulation Factor XII	Protein Coding	48	GC05M177402	26.1551	https://www.genecards.org/cgi-bin/carddisp.pl?gene=F12
SLC40A1	Solute Carrier Family 40 Member 1	Protein Coding	44	GC02M189560	26.1546	https://www.genecards.org/cgi-bin/carddisp.pl?gene=SLC40A1
MB	Myoglobin	Protein Coding	42	GC22M035606	26.1525	https://www.genecards.org/cgi-bin/carddisp.pl?gene=MB
SERPINF1	Serpin Family F Member 1	Protein Coding	44	GC17P001761	26.1476	https://www.genecards.org/cgi-bin/carddisp.pl?gene=SERPINF1
CEBPA	CCAAT Enhancer Binding Protein Alpha	Protein Coding	45	GC19M033299	26.1455	https://www.genecards.org/cgi-bin/carddisp.pl?gene=CEBPA
SLC6A9	Solute Carrier Family 6 Member 9	Protein Coding	48	GC01M043991	26.1065	https://www.genecards.org/cgi-bin/carddisp.pl?gene=SLC6A9
OXT	Oxytocin/Neurophysin I Prepropeptide	Protein Coding	37	GC20P004235	26.0875	https://www.genecards.org/cgi-bin/carddisp.pl?gene=OXT
SRY	Sex Determining Region Y	Protein Coding	34	GC0YM002698	26.0782	https://www.genecards.org/cgi-bin/carddisp.pl?gene=SRY
TFEB	Transcription Factor EB	Protein Coding	40	GC06M066171	26.0449	https://www.genecards.org/cgi-bin/carddisp.pl?gene=TFEB
DICER1	Dicer 1, Ribonuclease III	Protein Coding	46	GC14M095086	26.0396	https://www.genecards.org/cgi-bin/carddisp.pl?gene=DICER1
GK	Glycerol Kinase	Protein Coding	45	GC0XP031006	26.021	https://www.genecards.org/cgi-bin/carddisp.pl?gene=GK
ATRX	ATRX Chromatin Remodeler	Protein Coding	45	GC0XM077504	26.0198	https://www.genecards.org/cgi-bin/carddisp.pl?gene=ATRX
CAD	Carbamoyl-Phosphate Synthetase 2, Aspartate Transcarbamylase, And Dihydroorotase	Protein Coding	48	GC02P027217	26.0164	https://www.genecards.org/cgi-bin/carddisp.pl?gene=CAD
FPGS	Folylpolyglutamate Synthase	Protein Coding	41	GC09P127794	26.0048	https://www.genecards.org/cgi-bin/carddisp.pl?gene=FPGS
NCOA2	Nuclear Receptor Coactivator 2	Protein Coding	44	GC08M070109	25.9964	https://www.genecards.org/cgi-bin/carddisp.pl?gene=NCOA2
ATG5	Autophagy Related 5	Protein Coding	42	GC06M106045	25.9942	https://www.genecards.org/cgi-bin/carddisp.pl?gene=ATG5
C1QTNF3-AMACR	C1QTNF3-AMACR Readthrough (NMD Candidate)	RNA Gene	17	GC05M033989	25.989	https://www.genecards.org/cgi-bin/carddisp.pl?gene=C1QTNF3-AMACR
SLC38A9	Solute Carrier Family 38 Member 9	Protein Coding	36	GC05M055625	25.98	https://www.genecards.org/cgi-bin/carddisp.pl?gene=SLC38A9
WRN	WRN RecQ Like Helicase	Protein Coding	44	GC08P031033	25.9643	https://www.genecards.org/cgi-bin/carddisp.pl?gene=WRN
CTSG	Cathepsin G	Protein Coding	44	GC14M024573	25.962	https://www.genecards.org/cgi-bin/carddisp.pl?gene=CTSG
LRPPRC	Leucine Rich Pentatricopeptide Repeat Containing	Protein Coding	42	GC02M043886	25.949	https://www.genecards.org/cgi-bin/carddisp.pl?gene=LRPPRC
PLTP	Phospholipid Transfer Protein	Protein Coding	43	GC20M045898	25.9388	https://www.genecards.org/cgi-bin/carddisp.pl?gene=PLTP
GABRG3	Gamma-Aminobutyric Acid Type A Receptor Subunit Gamma3	Protein Coding	42	GC15P026971	25.9384	https://www.genecards.org/cgi-bin/carddisp.pl?gene=GABRG3
SFRP1	Secreted Frizzled Related Protein 1	Protein Coding	42	GC08M041262	25.9206	https://www.genecards.org/cgi-bin/carddisp.pl?gene=SFRP1
EIF2AK4	Eukaryotic Translation Initiation Factor 2 Alpha Kinase 4	Protein Coding	44	GC15P039934	25.906	https://www.genecards.org/cgi-bin/carddisp.pl?gene=EIF2AK4
CCL11	C-C Motif Chemokine Ligand 11	Protein Coding	41	GC17P034285	25.8984	https://www.genecards.org/cgi-bin/carddisp.pl?gene=CCL11
SCT	Secretin	Protein Coding	33	GC11M000626	25.8903	https://www.genecards.org/cgi-bin/carddisp.pl?gene=SCT
FHIT	Fragile Histidine Triad Diadenosine Triphosphatase	Protein Coding	42	GC03M059747	25.8869	https://www.genecards.org/cgi-bin/carddisp.pl?gene=FHIT
MYO5B	Myosin VB	Protein Coding	43	GC18M049822	25.8665	https://www.genecards.org/cgi-bin/carddisp.pl?gene=MYO5B
NKX2-1	NK2 Homeobox 1	Protein Coding	44	GC14M036516	25.856	https://www.genecards.org/cgi-bin/carddisp.pl?gene=NKX2-1
PAX5	Paired Box 5	Protein Coding	45	GC09M036834	25.8365	https://www.genecards.org/cgi-bin/carddisp.pl?gene=PAX5
MIR126	MicroRNA 126	RNA Gene	22	GC09P136670	25.8327	https://www.genecards.org/cgi-bin/carddisp.pl?gene=MIR126
AIFM1	Apoptosis Inducing Factor Mitochondria Associated 1	Protein Coding	46	GC0XM130129	25.8287	https://www.genecards.org/cgi-bin/carddisp.pl?gene=AIFM1
FOXO3	Forkhead Box O3	Protein Coding	44	GC06P108559	25.8242	https://www.genecards.org/cgi-bin/carddisp.pl?gene=FOXO3
CAV3	Caveolin 3	Protein Coding	41	GC03P008733	25.8241	https://www.genecards.org/cgi-bin/carddisp.pl?gene=CAV3
NOD2	Nucleotide Binding Oligomerization Domain Containing 2	Protein Coding	46	GC16P050693	25.8116	https://www.genecards.org/cgi-bin/carddisp.pl?gene=NOD2
MAN2B1	Mannosidase Alpha Class 2B Member 1	Protein Coding	44	GC19M012663	25.7939	https://www.genecards.org/cgi-bin/carddisp.pl?gene=MAN2B1
PTPN22	Protein Tyrosine Phosphatase Non-Receptor Type 22	Protein Coding	47	GC01M113813	25.7904	https://www.genecards.org/cgi-bin/carddisp.pl?gene=PTPN22
ETV6	ETS Variant Transcription Factor 6	Protein Coding	45	GC12P011649	25.7875	https://www.genecards.org/cgi-bin/carddisp.pl?gene=ETV6
F10	Coagulation Factor X	Protein Coding	48	GC13P113122	25.777	https://www.genecards.org/cgi-bin/carddisp.pl?gene=F10
SLC37A4	Solute Carrier Family 37 Member 4	Protein Coding	42	GC11M119024	25.7761	https://www.genecards.org/cgi-bin/carddisp.pl?gene=SLC37A4
CYB5A	Cytochrome B5 Type A	Protein Coding	42	GC18M074250	25.7573	https://www.genecards.org/cgi-bin/carddisp.pl?gene=CYB5A
AMPD3	Adenosine Monophosphate Deaminase 3	Protein Coding	44	GC11P010309	25.7501	https://www.genecards.org/cgi-bin/carddisp.pl?gene=AMPD3
LYN	LYN Proto-Oncogene, Src Family Tyrosine Kinase	Protein Coding	46	GC08P055879	25.7302	https://www.genecards.org/cgi-bin/carddisp.pl?gene=LYN
TK2	Thymidine Kinase 2	Protein Coding	40	GC16M066508	25.7294	https://www.genecards.org/cgi-bin/carddisp.pl?gene=TK2
LRRK2	Leucine Rich Repeat Kinase 2	Protein Coding	47	GC12P040196	25.7212	https://www.genecards.org/cgi-bin/carddisp.pl?gene=LRRK2
FBXL4	F-Box And Leucine Rich Repeat Protein 4	Protein Coding	38	GC06M098868	25.7079	https://www.genecards.org/cgi-bin/carddisp.pl?gene=FBXL4
CSN1S1	Casein Alpha S1	Protein Coding	36	GC04P069932	25.7035	https://www.genecards.org/cgi-bin/carddisp.pl?gene=CSN1S1
EIF2AK3	Eukaryotic Translation Initiation Factor 2 Alpha Kinase 3	Protein Coding	46	GC02M088556	25.7028	https://www.genecards.org/cgi-bin/carddisp.pl?gene=EIF2AK3
CXCL12	C-X-C Motif Chemokine Ligand 12	Protein Coding	42	GC10M044370	25.7004	https://www.genecards.org/cgi-bin/carddisp.pl?gene=CXCL12
TNFRSF10A	TNF Receptor Superfamily Member 10a	Protein Coding	43	GC08M023190	25.6741	https://www.genecards.org/cgi-bin/carddisp.pl?gene=TNFRSF10A
KCNJ1	Potassium Inwardly Rectifying Channel Subfamily J Member 1	Protein Coding	47	GC11M128741	25.6705	https://www.genecards.org/cgi-bin/carddisp.pl?gene=KCNJ1
TLR3	Toll Like Receptor 3	Protein Coding	49	GC04P186059	25.6696	https://www.genecards.org/cgi-bin/carddisp.pl?gene=TLR3
HDAC2	Histone Deacetylase 2	Protein Coding	49	GC06M113933	25.6512	https://www.genecards.org/cgi-bin/carddisp.pl?gene=HDAC2
SLC32A1	Solute Carrier Family 32 Member 1	Protein Coding	41	GC20P038724	25.6487	https://www.genecards.org/cgi-bin/carddisp.pl?gene=SLC32A1
STAT5B	Signal Transducer And Activator Of Transcription 5B	Protein Coding	47	GC17M042199	25.6487	https://www.genecards.org/cgi-bin/carddisp.pl?gene=STAT5B
RANBP2	RAN Binding Protein 2	Protein Coding	46	GC02P108719	25.6349	https://www.genecards.org/cgi-bin/carddisp.pl?gene=RANBP2
FOLR1	Folate Receptor Alpha	Protein Coding	46	GC11P072190	25.6294	https://www.genecards.org/cgi-bin/carddisp.pl?gene=FOLR1
CFLAR	CASP8 And FADD Like Apoptosis Regulator	Protein Coding	43	GC02P201117	25.601	https://www.genecards.org/cgi-bin/carddisp.pl?gene=CFLAR
MATR3	Matrin 3	Protein Coding	41	GC05P139274	25.5996	https://www.genecards.org/cgi-bin/carddisp.pl?gene=MATR3
CDKN2B	Cyclin Dependent Kinase Inhibitor 2B	Protein Coding	45	GC09M022002	25.5952	https://www.genecards.org/cgi-bin/carddisp.pl?gene=CDKN2B
HDC	Histidine Decarboxylase	Protein Coding	43	GC15M050241	25.5666	https://www.genecards.org/cgi-bin/carddisp.pl?gene=HDC
CUL3	Cullin 3	Protein Coding	45	GC02M224470	25.5623	https://www.genecards.org/cgi-bin/carddisp.pl?gene=CUL3
HLA-DQA1	Major Histocompatibility Complex, Class II, DQ Alpha 1	Protein Coding	42	GC06P083727	25.556	https://www.genecards.org/cgi-bin/carddisp.pl?gene=HLA-DQA1
UGT1A	UDP Glucuronosyltransferase Family 1 Member A Complex Locus	Uncategorized	12	GC02P233592	25.544	https://www.genecards.org/cgi-bin/carddisp.pl?gene=UGT1A
SLC9A1	Solute Carrier Family 9 Member A1	Protein Coding	49	GC01M027135	25.5424	https://www.genecards.org/cgi-bin/carddisp.pl?gene=SLC9A1
WWOX	WW Domain Containing Oxidoreductase	Protein Coding	45	GC16P078099	25.542	https://www.genecards.org/cgi-bin/carddisp.pl?gene=WWOX
HPR	Haptoglobin-Related Protein	Protein Coding	39	GC16P072097	25.5289	https://www.genecards.org/cgi-bin/carddisp.pl?gene=HPR
IL5	Interleukin 5	Protein Coding	43	GC05M132541	25.5236	https://www.genecards.org/cgi-bin/carddisp.pl?gene=IL5
WNK1	WNK Lysine Deficient Protein Kinase 1	Protein Coding	46	GC12P000733	25.5145	https://www.genecards.org/cgi-bin/carddisp.pl?gene=WNK1
MFN2	Mitofusin 2	Protein Coding	46	GC01P011980	25.5049	https://www.genecards.org/cgi-bin/carddisp.pl?gene=MFN2
PIPOX	Pipecolic Acid And Sarcosine Oxidase	Protein Coding	38	GC17P054930	25.5031	https://www.genecards.org/cgi-bin/carddisp.pl?gene=PIPOX
APOC1	Apolipoprotein C1	Protein Coding	38	GC19P044914	25.4961	https://www.genecards.org/cgi-bin/carddisp.pl?gene=APOC1
SLC6A2	Solute Carrier Family 6 Member 2	Protein Coding	46	GC16P055656	25.4945	https://www.genecards.org/cgi-bin/carddisp.pl?gene=SLC6A2
PSEN2	Presenilin 2	Protein Coding	48	GC01P226870	25.4879	https://www.genecards.org/cgi-bin/carddisp.pl?gene=PSEN2
DHODH	Dihydroorotate Dehydrogenase (Quinone)	Protein Coding	45	GC16P072008	25.4848	https://www.genecards.org/cgi-bin/carddisp.pl?gene=DHODH
IFNB1	Interferon Beta 1	Protein Coding	41	GC09M021077	25.4726	https://www.genecards.org/cgi-bin/carddisp.pl?gene=IFNB1
CLCNKB	Chloride Voltage-Gated Channel Kb	Protein Coding	42	GC01P016045	25.4654	https://www.genecards.org/cgi-bin/carddisp.pl?gene=CLCNKB
ANGPTL4	Angiopoietin Like 4	Protein Coding	43	GC19P008363	25.4649	https://www.genecards.org/cgi-bin/carddisp.pl?gene=ANGPTL4
TAC1	Tachykinin Precursor 1	Protein Coding	41	GC07P097731	25.4573	https://www.genecards.org/cgi-bin/carddisp.pl?gene=TAC1
CDC42	Cell Division Cycle 42	Protein Coding	49	GC01P022052	25.4464	https://www.genecards.org/cgi-bin/carddisp.pl?gene=CDC42
PKLR	Pyruvate Kinase L/R	Protein Coding	45	GC01M155289	25.4426	https://www.genecards.org/cgi-bin/carddisp.pl?gene=PKLR
DNM2	Dynamin 2	Protein Coding	48	GC19P010718	25.4421	https://www.genecards.org/cgi-bin/carddisp.pl?gene=DNM2
KEAP1	Kelch Like ECH Associated Protein 1	Protein Coding	46	GC19M010486	25.4206	https://www.genecards.org/cgi-bin/carddisp.pl?gene=KEAP1
PPOX	Protoporphyrinogen Oxidase	Protein Coding	42	GC01P161343	25.4176	https://www.genecards.org/cgi-bin/carddisp.pl?gene=PPOX
HBG2	Hemoglobin Subunit Gamma 2	Protein Coding	41	GC11M006460	25.4125	https://www.genecards.org/cgi-bin/carddisp.pl?gene=HBG2
EHMT2	Euchromatic Histone Lysine Methyltransferase 2	Protein Coding	44	GC06M031879	25.4078	https://www.genecards.org/cgi-bin/carddisp.pl?gene=EHMT2
SRD5A2	Steroid 5 Alpha-Reductase 2	Protein Coding	42	GC02M031522	25.3943	https://www.genecards.org/cgi-bin/carddisp.pl?gene=SRD5A2
SLC35A1	Solute Carrier Family 35 Member A1	Protein Coding	38	GC06P087470	25.3908	https://www.genecards.org/cgi-bin/carddisp.pl?gene=SLC35A1
OXTR	Oxytocin Receptor	Protein Coding	45	GC03M008767	25.366	https://www.genecards.org/cgi-bin/carddisp.pl?gene=OXTR
SLC12A1	Solute Carrier Family 12 Member 1	Protein Coding	46	GC15P048191	25.365	https://www.genecards.org/cgi-bin/carddisp.pl?gene=SLC12A1
OGG1	8-Oxoguanine DNA Glycosylase	Protein Coding	45	GC03P012414	25.3583	https://www.genecards.org/cgi-bin/carddisp.pl?gene=OGG1
HMGA1	High Mobility Group AT-Hook 1	Protein Coding	44	GC06P083808	25.327	https://www.genecards.org/cgi-bin/carddisp.pl?gene=HMGA1
GPLD1	Glycosylphosphatidylinositol Specific Phospholipase D1	Protein Coding	42	GC06M024494	25.3194	https://www.genecards.org/cgi-bin/carddisp.pl?gene=GPLD1
MPL	MPL Proto-Oncogene, Thrombopoietin Receptor	Protein Coding	46	GC01P043337	25.3073	https://www.genecards.org/cgi-bin/carddisp.pl?gene=MPL
GNPTAB	N-Acetylglucosamine-1-Phosphate Transferase Subunits Alpha And Beta	Protein Coding	41	GC12M101745	25.3071	https://www.genecards.org/cgi-bin/carddisp.pl?gene=GNPTAB
SPTLC1	Serine Palmitoyltransferase Long Chain Base Subunit 1	Protein Coding	45	GC09M094173	25.307	https://www.genecards.org/cgi-bin/carddisp.pl?gene=SPTLC1
NCOR1	Nuclear Receptor Corepressor 1	Protein Coding	42	GC17M016029	25.3065	https://www.genecards.org/cgi-bin/carddisp.pl?gene=NCOR1
SERAC1	Serine Active Site Containing 1	Protein Coding	35	GC06M158109	25.3058	https://www.genecards.org/cgi-bin/carddisp.pl?gene=SERAC1
DCX	Doublecortin	Protein Coding	44	GC0XM111293	25.2963	https://www.genecards.org/cgi-bin/carddisp.pl?gene=DCX
PNPLA6	Patatin Like Phospholipase Domain Containing 6	Protein Coding	43	GC19P007534	25.2704	https://www.genecards.org/cgi-bin/carddisp.pl?gene=PNPLA6
NANS	N-Acetylneuraminate Synthase	Protein Coding	42	GC09P098056	25.2694	https://www.genecards.org/cgi-bin/carddisp.pl?gene=NANS
CHUK	Component Of Inhibitor Of Nuclear Factor Kappa B Kinase Complex	Protein Coding	49	GC10M100188	25.2689	https://www.genecards.org/cgi-bin/carddisp.pl?gene=CHUK
CUBN	Cubilin	Protein Coding	45	GC10M016824	25.2632	https://www.genecards.org/cgi-bin/carddisp.pl?gene=CUBN
CSAD	Cysteine Sulfinic Acid Decarboxylase	Protein Coding	38	GC12M053160	25.2509	https://www.genecards.org/cgi-bin/carddisp.pl?gene=CSAD
GJB1	Gap Junction Protein Beta 1	Protein Coding	45	GC0XP071212	25.2419	https://www.genecards.org/cgi-bin/carddisp.pl?gene=GJB1
NDUFV1	NADH:Ubiquinone Oxidoreductase Core Subunit V1	Protein Coding	44	GC11P070169	25.239	https://www.genecards.org/cgi-bin/carddisp.pl?gene=NDUFV1
HPGD	15-Hydroxyprostaglandin Dehydrogenase	Protein Coding	45	GC04M174490	25.2345	https://www.genecards.org/cgi-bin/carddisp.pl?gene=HPGD
EPHA2	EPH Receptor A2	Protein Coding	50	GC01M016124	25.2288	https://www.genecards.org/cgi-bin/carddisp.pl?gene=EPHA2
CIITA	Class II Major Histocompatibility Complex Transactivator	Protein Coding	43	GC16P012093	25.2146	https://www.genecards.org/cgi-bin/carddisp.pl?gene=CIITA
NAT1	N-Acetyltransferase 1	Protein Coding	43	GC08P018179	25.2098	https://www.genecards.org/cgi-bin/carddisp.pl?gene=NAT1
POLR3B	RNA Polymerase III Subunit B	Protein Coding	42	GC12P106357	25.2052	https://www.genecards.org/cgi-bin/carddisp.pl?gene=POLR3B
NDUFA13	NADH:Ubiquinone Oxidoreductase Subunit A13	Protein Coding	43	GC19P019515	25.1978	https://www.genecards.org/cgi-bin/carddisp.pl?gene=NDUFA13
PAX4	Paired Box 4	Protein Coding	42	GC07M127610	25.1972	https://www.genecards.org/cgi-bin/carddisp.pl?gene=PAX4
SUMO1	Small Ubiquitin Like Modifier 1	Protein Coding	44	GC02M202206	25.1959	https://www.genecards.org/cgi-bin/carddisp.pl?gene=SUMO1
GABRB1	Gamma-Aminobutyric Acid Type A Receptor Subunit Beta1	Protein Coding	44	GC04P046949	25.1866	https://www.genecards.org/cgi-bin/carddisp.pl?gene=GABRB1
CPT1B	Carnitine Palmitoyltransferase 1B	Protein Coding	43	GC22M057738	25.1854	https://www.genecards.org/cgi-bin/carddisp.pl?gene=CPT1B
UQCRFS1	Ubiquinol-Cytochrome C Reductase, Rieske Iron-Sulfur Polypeptide 1	Protein Coding	45	GC19M029205	25.1769	https://www.genecards.org/cgi-bin/carddisp.pl?gene=UQCRFS1
FDFT1	Farnesyl-Diphosphate Farnesyltransferase 1	Protein Coding	43	GC08P011795	25.161	https://www.genecards.org/cgi-bin/carddisp.pl?gene=FDFT1
FECH	Ferrochelatase	Protein Coding	45	GC18M057544	25.1532	https://www.genecards.org/cgi-bin/carddisp.pl?gene=FECH
COMMD1	Copper Metabolism Domain Containing 1	Protein Coding	41	GC02P061888	25.1489	https://www.genecards.org/cgi-bin/carddisp.pl?gene=COMMD1
HEXB	Hexosaminidase Subunit Beta	Protein Coding	47	GC05P074640	25.1251	https://www.genecards.org/cgi-bin/carddisp.pl?gene=HEXB
GATAD1	GATA Zinc Finger Domain Containing 1	Protein Coding	37	GC07P092447	25.0944	https://www.genecards.org/cgi-bin/carddisp.pl?gene=GATAD1
HMGB1	High Mobility Group Box 1	Protein Coding	44	GC13M030456	25.0883	https://www.genecards.org/cgi-bin/carddisp.pl?gene=HMGB1
CGA	Glycoprotein Hormones, Alpha Polypeptide	Protein Coding	42	GC06M087085	25.085	https://www.genecards.org/cgi-bin/carddisp.pl?gene=CGA
PPIG	Peptidylprolyl Isomerase G	Protein Coding	40	GC02P169584	25.0801	https://www.genecards.org/cgi-bin/carddisp.pl?gene=PPIG
DRD3	Dopamine Receptor D3	Protein Coding	43	GC03M114128	25.0778	https://www.genecards.org/cgi-bin/carddisp.pl?gene=DRD3
TET2	Tet Methylcytosine Dioxygenase 2	Protein Coding	44	GC04P105145	25.076	https://www.genecards.org/cgi-bin/carddisp.pl?gene=TET2
KMT2D	Lysine Methyltransferase 2D	Protein Coding	41	GC12M049018	25.0715	https://www.genecards.org/cgi-bin/carddisp.pl?gene=KMT2D
SLC15A1	Solute Carrier Family 15 Member 1	Protein Coding	43	GC13M098683	25.0635	https://www.genecards.org/cgi-bin/carddisp.pl?gene=SLC15A1
LRP8	LDL Receptor Related Protein 8	Protein Coding	41	GC01M053243	25.0561	https://www.genecards.org/cgi-bin/carddisp.pl?gene=LRP8
TIMP3	TIMP Metallopeptidase Inhibitor 3	Protein Coding	43	GC22P036985	25.0519	https://www.genecards.org/cgi-bin/carddisp.pl?gene=TIMP3
RLBP1	Retinaldehyde Binding Protein 1	Protein Coding	44	GC15M089209	25.0433	https://www.genecards.org/cgi-bin/carddisp.pl?gene=RLBP1
TERC	Telomerase RNA Component	RNA Gene	29	GC03M169765	25.0424	https://www.genecards.org/cgi-bin/carddisp.pl?gene=TERC
PYY	Peptide YY	Protein Coding	42	GC17M043952	25.0404	https://www.genecards.org/cgi-bin/carddisp.pl?gene=PYY
MMP13	Matrix Metallopeptidase 13	Protein Coding	49	GC11M102942	25.0395	https://www.genecards.org/cgi-bin/carddisp.pl?gene=MMP13
FYN	FYN Proto-Oncogene, Src Family Tyrosine Kinase	Protein Coding	45	GC06M111660	25.0346	https://www.genecards.org/cgi-bin/carddisp.pl?gene=FYN
KRIT1	KRIT1 Ankyrin Repeat Containing	Protein Coding	42	GC07M092198	25.0271	https://www.genecards.org/cgi-bin/carddisp.pl?gene=KRIT1
ACSL1	Acyl-CoA Synthetase Long Chain Family Member 1	Protein Coding	42	GC04M184755	25.0097	https://www.genecards.org/cgi-bin/carddisp.pl?gene=ACSL1
PAX2	Paired Box 2	Protein Coding	45	GC10P100735	24.9997	https://www.genecards.org/cgi-bin/carddisp.pl?gene=PAX2
COX6B1	Cytochrome C Oxidase Subunit 6B1	Protein Coding	41	GC19P066543	24.9944	https://www.genecards.org/cgi-bin/carddisp.pl?gene=COX6B1
TBP	TATA-Box Binding Protein	Protein Coding	46	GC06P170554	24.9829	https://www.genecards.org/cgi-bin/carddisp.pl?gene=TBP
MAP2K2	Mitogen-Activated Protein Kinase Kinase 2	Protein Coding	50	GC19M004090	24.9825	https://www.genecards.org/cgi-bin/carddisp.pl?gene=MAP2K2
PKM	Pyruvate Kinase M1/2	Protein Coding	44	GC15M072199	24.9765	https://www.genecards.org/cgi-bin/carddisp.pl?gene=PKM
SYNGAP1	Synaptic Ras GTPase Activating Protein 1	Protein Coding	44	GC06P083776	24.9716	https://www.genecards.org/cgi-bin/carddisp.pl?gene=SYNGAP1
SLC16A2	Solute Carrier Family 16 Member 2	Protein Coding	43	GC0XP074481	24.9677	https://www.genecards.org/cgi-bin/carddisp.pl?gene=SLC16A2
SORL1	Sortilin Related Receptor 1	Protein Coding	45	GC11P121452	24.9619	https://www.genecards.org/cgi-bin/carddisp.pl?gene=SORL1
SDHC	Succinate Dehydrogenase Complex Subunit C	Protein Coding	43	GC01P161314	24.9369	https://www.genecards.org/cgi-bin/carddisp.pl?gene=SDHC
ERBB4	Erb-B2 Receptor Tyrosine Kinase 4	Protein Coding	52	GC02M211375	24.9201	https://www.genecards.org/cgi-bin/carddisp.pl?gene=ERBB4
PNMT	Phenylethanolamine N-Methyltransferase	Protein Coding	42	GC17P039667	24.9195	https://www.genecards.org/cgi-bin/carddisp.pl?gene=PNMT
SHH	Sonic Hedgehog Signaling Molecule	Protein Coding	48	GC07M155799	24.9144	https://www.genecards.org/cgi-bin/carddisp.pl?gene=SHH
CAMK2G	Calcium/Calmodulin Dependent Protein Kinase II Gamma	Protein Coding	46	GC10M073812	24.9009	https://www.genecards.org/cgi-bin/carddisp.pl?gene=CAMK2G
MR1	Major Histocompatibility Complex, Class I-Related	Protein Coding	41	GC01P181033	24.8761	https://www.genecards.org/cgi-bin/carddisp.pl?gene=MR1
NTS	Neurotensin	Protein Coding	40	GC12P085876	24.8727	https://www.genecards.org/cgi-bin/carddisp.pl?gene=NTS
PLCG1	Phospholipase C Gamma 1	Protein Coding	46	GC20P041136	24.8648	https://www.genecards.org/cgi-bin/carddisp.pl?gene=PLCG1
SCNN1A	Sodium Channel Epithelial 1 Subunit Alpha	Protein Coding	46	GC12M006346	24.858	https://www.genecards.org/cgi-bin/carddisp.pl?gene=SCNN1A
ATP5F1A	ATP Synthase F1 Subunit Alpha	Protein Coding	36	GC18M046081	24.8458	https://www.genecards.org/cgi-bin/carddisp.pl?gene=ATP5F1A
CEP290	Centrosomal Protein 290	Protein Coding	40	GC12M088049	24.844	https://www.genecards.org/cgi-bin/carddisp.pl?gene=CEP290
GDNF	Glial Cell Derived Neurotrophic Factor	Protein Coding	46	GC05M037812	24.8363	https://www.genecards.org/cgi-bin/carddisp.pl?gene=GDNF
TALDO1	Transaldolase 1	Protein Coding	45	GC11P001784	24.8111	https://www.genecards.org/cgi-bin/carddisp.pl?gene=TALDO1
NADK2	NAD Kinase 2, Mitochondrial	Protein Coding	37	GC05M036194	24.8038	https://www.genecards.org/cgi-bin/carddisp.pl?gene=NADK2
ITGB2	Integrin Subunit Beta 2	Protein Coding	49	GC21M044885	24.7764	https://www.genecards.org/cgi-bin/carddisp.pl?gene=ITGB2
DSG1	Desmoglein 1	Protein Coding	42	GC18P031318	24.7687	https://www.genecards.org/cgi-bin/carddisp.pl?gene=DSG1
RELN	Reelin	Protein Coding	42	GC07M103471	24.7576	https://www.genecards.org/cgi-bin/carddisp.pl?gene=RELN
TNFRSF1B	TNF Receptor Superfamily Member 1B	Protein Coding	45	GC01P012235	24.7363	https://www.genecards.org/cgi-bin/carddisp.pl?gene=TNFRSF1B
KAT2A	Lysine Acetyltransferase 2A	Protein Coding	45	GC17M042113	24.7352	https://www.genecards.org/cgi-bin/carddisp.pl?gene=KAT2A
HNRNPA1	Heterogeneous Nuclear Ribonucleoprotein A1	Protein Coding	44	GC12P054280	24.7247	https://www.genecards.org/cgi-bin/carddisp.pl?gene=HNRNPA1
CD14	CD14 Molecule	Protein Coding	44	GC05M140631	24.7126	https://www.genecards.org/cgi-bin/carddisp.pl?gene=CD14
SLC7A4	Solute Carrier Family 7 Member 4	Protein Coding	37	GC22M021028	24.7014	https://www.genecards.org/cgi-bin/carddisp.pl?gene=SLC7A4
HK1	Hexokinase 1	Protein Coding	48	GC10P069269	24.6959	https://www.genecards.org/cgi-bin/carddisp.pl?gene=HK1
KITLG	KIT Ligand	Protein Coding	43	GC12M088492	24.6958	https://www.genecards.org/cgi-bin/carddisp.pl?gene=KITLG
BMP1	Bone Morphogenetic Protein 1	Protein Coding	47	GC08P022164	24.6825	https://www.genecards.org/cgi-bin/carddisp.pl?gene=BMP1
ETS1	ETS Proto-Oncogene 1, Transcription Factor	Protein Coding	45	GC11M128458	24.6805	https://www.genecards.org/cgi-bin/carddisp.pl?gene=ETS1
LIPT1	Lipoyltransferase 1	Protein Coding	40	GC02P099194	24.6773	https://www.genecards.org/cgi-bin/carddisp.pl?gene=LIPT1
TSC1	TSC Complex Subunit 1	Protein Coding	45	GC09M132891	24.666	https://www.genecards.org/cgi-bin/carddisp.pl?gene=TSC1
HLA-G	Major Histocompatibility Complex, Class I, G	Protein Coding	42	GC06P083645	24.6527	https://www.genecards.org/cgi-bin/carddisp.pl?gene=HLA-G
GPX4	Glutathione Peroxidase 4	Protein Coding	45	GC19P001103	24.6465	https://www.genecards.org/cgi-bin/carddisp.pl?gene=GPX4
BEST1	Bestrophin 1	Protein Coding	42	GC11P061949	24.6413	https://www.genecards.org/cgi-bin/carddisp.pl?gene=BEST1
GRIA2	Glutamate Ionotropic Receptor AMPA Type Subunit 2	Protein Coding	49	GC04P157204	24.6376	https://www.genecards.org/cgi-bin/carddisp.pl?gene=GRIA2
PRSS1	Serine Protease 1	Protein Coding	45	GC07P148339	24.6353	https://www.genecards.org/cgi-bin/carddisp.pl?gene=PRSS1
MYB	MYB Proto-Oncogene, Transcription Factor	Protein Coding	48	GC06P135180	24.626	https://www.genecards.org/cgi-bin/carddisp.pl?gene=MYB
GABRA5	Gamma-Aminobutyric Acid Type A Receptor Subunit Alpha5	Protein Coding	46	GC15P026866	24.6166	https://www.genecards.org/cgi-bin/carddisp.pl?gene=GABRA5
KYAT1	Kynurenine Aminotransferase 1	Protein Coding	33	GC09M128833	24.6077	https://www.genecards.org/cgi-bin/carddisp.pl?gene=KYAT1
TCN2	Transcobalamin 2	Protein Coding	42	GC22P036867	24.6014	https://www.genecards.org/cgi-bin/carddisp.pl?gene=TCN2
LTF	Lactotransferrin	Protein Coding	44	GC03M046435	24.5851	https://www.genecards.org/cgi-bin/carddisp.pl?gene=LTF
TBK1	TANK Binding Kinase 1	Protein Coding	47	GC12P064451	24.583	https://www.genecards.org/cgi-bin/carddisp.pl?gene=TBK1
CDK5	Cyclin Dependent Kinase 5	Protein Coding	50	GC07M151053	24.5642	https://www.genecards.org/cgi-bin/carddisp.pl?gene=CDK5
SECISBP2	SECIS Binding Protein 2	Protein Coding	42	GC09P089318	24.5479	https://www.genecards.org/cgi-bin/carddisp.pl?gene=SECISBP2
CHGA	Chromogranin A	Protein Coding	43	GC14P092944	24.5474	https://www.genecards.org/cgi-bin/carddisp.pl?gene=CHGA
IL6ST	Interleukin 6 Cytokine Family Signal Transducer	Protein Coding	46	GC05M055935	24.536	https://www.genecards.org/cgi-bin/carddisp.pl?gene=IL6ST
CC2D2A	Coiled-Coil And C2 Domain Containing 2A	Protein Coding	38	GC04P018185	24.5276	https://www.genecards.org/cgi-bin/carddisp.pl?gene=CC2D2A
SLC38A5	Solute Carrier Family 38 Member 5	Protein Coding	36	GC0XM048458	24.5223	https://www.genecards.org/cgi-bin/carddisp.pl?gene=SLC38A5
BTK	Bruton Tyrosine Kinase	Protein Coding	50	GC0XM101349	24.5155	https://www.genecards.org/cgi-bin/carddisp.pl?gene=BTK
SLC19A2	Solute Carrier Family 19 Member 2	Protein Coding	44	GC01M169463	24.4983	https://www.genecards.org/cgi-bin/carddisp.pl?gene=SLC19A2
EDNRA	Endothelin Receptor Type A	Protein Coding	47	GC04P147480	24.4847	https://www.genecards.org/cgi-bin/carddisp.pl?gene=EDNRA
AGA	Aspartylglucosaminidase	Protein Coding	44	GC04M177430	24.4782	https://www.genecards.org/cgi-bin/carddisp.pl?gene=AGA
NR4A2	Nuclear Receptor Subfamily 4 Group A Member 2	Protein Coding	45	GC02M156324	24.463	https://www.genecards.org/cgi-bin/carddisp.pl?gene=NR4A2
MIR146A	MicroRNA 146a	RNA Gene	22	GC05P160485	24.4547	https://www.genecards.org/cgi-bin/carddisp.pl?gene=MIR146A
NRG1	Neuregulin 1	Protein Coding	45	GC08P031639	24.4426	https://www.genecards.org/cgi-bin/carddisp.pl?gene=NRG1
SOAT1	Sterol O-Acyltransferase 1	Protein Coding	43	GC01P179262	24.4403	https://www.genecards.org/cgi-bin/carddisp.pl?gene=SOAT1
PRKAG3	Protein Kinase AMP-Activated Non-Catalytic Subunit Gamma 3	Protein Coding	41	GC02M218823	24.4402	https://www.genecards.org/cgi-bin/carddisp.pl?gene=PRKAG3
MOCS2	Molybdenum Cofactor Synthesis 2	Protein Coding	40	GC05M053095	24.4399	https://www.genecards.org/cgi-bin/carddisp.pl?gene=MOCS2
NDUFAF6	NADH:Ubiquinone Oxidoreductase Complex Assembly Factor 6	Protein Coding	33	GC08P094895	24.438	https://www.genecards.org/cgi-bin/carddisp.pl?gene=NDUFAF6
PNLIPRP2	Pancreatic Lipase Related Protein 2 (Gene/Pseudogene)	Protein Coding	35	GC10P116620	24.4359	https://www.genecards.org/cgi-bin/carddisp.pl?gene=PNLIPRP2
TGIF1	TGFB Induced Factor Homeobox 1	Protein Coding	44	GC18P003411	24.4347	https://www.genecards.org/cgi-bin/carddisp.pl?gene=TGIF1
RRAGB	Ras Related GTP Binding B	Protein Coding	36	GC0XP055717	24.4296	https://www.genecards.org/cgi-bin/carddisp.pl?gene=RRAGB
GALK1	Galactokinase 1	Protein Coding	46	GC17M075751	24.418	https://www.genecards.org/cgi-bin/carddisp.pl?gene=GALK1
HLA-C	Major Histocompatibility Complex, Class I, C	Protein Coding	44	GC06M065914	24.4128	https://www.genecards.org/cgi-bin/carddisp.pl?gene=HLA-C
ABCG8	ATP Binding Cassette Subfamily G Member 8	Protein Coding	42	GC02P043828	24.411	https://www.genecards.org/cgi-bin/carddisp.pl?gene=ABCG8
IL17A	Interleukin 17A	Protein Coding	40	GC06P052186	24.3916	https://www.genecards.org/cgi-bin/carddisp.pl?gene=IL17A
PSPH	Phosphoserine Phosphatase	Protein Coding	44	GC07M060519	24.3875	https://www.genecards.org/cgi-bin/carddisp.pl?gene=PSPH
AKR1C1	Aldo-Keto Reductase Family 1 Member C1	Protein Coding	41	GC10P004963	24.3796	https://www.genecards.org/cgi-bin/carddisp.pl?gene=AKR1C1
THRB	Thyroid Hormone Receptor Beta	Protein Coding	48	GC03M024117	24.3762	https://www.genecards.org/cgi-bin/carddisp.pl?gene=THRB
DLST	Dihydrolipoamide S-Succinyltransferase	Protein Coding	45	GC14P074881	24.3722	https://www.genecards.org/cgi-bin/carddisp.pl?gene=DLST
MTM1	Myotubularin 1	Protein Coding	42	GC0XP150562	24.3632	https://www.genecards.org/cgi-bin/carddisp.pl?gene=MTM1
CYP26B1	Cytochrome P450 Family 26 Subfamily B Member 1	Protein Coding	44	GC02M072129	24.363	https://www.genecards.org/cgi-bin/carddisp.pl?gene=CYP26B1
MED23	Mediator Complex Subunit 23	Protein Coding	41	GC06M131573	24.3597	https://www.genecards.org/cgi-bin/carddisp.pl?gene=MED23
PPP2R1A	Protein Phosphatase 2 Scaffold Subunit Aalpha	Protein Coding	45	GC19P067249	24.358	https://www.genecards.org/cgi-bin/carddisp.pl?gene=PPP2R1A
SLC22A6	Solute Carrier Family 22 Member 6	Protein Coding	44	GC11M089658	24.3468	https://www.genecards.org/cgi-bin/carddisp.pl?gene=SLC22A6
NME1	NME/NM23 Nucleoside Diphosphate Kinase 1	Protein Coding	44	GC17P056083	24.3455	https://www.genecards.org/cgi-bin/carddisp.pl?gene=NME1
ACO1	Aconitase 1	Protein Coding	43	GC09P032374	24.291	https://www.genecards.org/cgi-bin/carddisp.pl?gene=ACO1
MOCS1	Molybdenum Cofactor Synthesis 1	Protein Coding	40	GC06M039899	24.2542	https://www.genecards.org/cgi-bin/carddisp.pl?gene=MOCS1
SLC5A6	Solute Carrier Family 5 Member 6	Protein Coding	44	GC02M027201	24.2512	https://www.genecards.org/cgi-bin/carddisp.pl?gene=SLC5A6
MEGF10	Multiple EGF Like Domains 10	Protein Coding	41	GC05P127230	24.2511	https://www.genecards.org/cgi-bin/carddisp.pl?gene=MEGF10
PYCR1	Pyrroline-5-Carboxylate Reductase 1	Protein Coding	44	GC17M081932	24.2496	https://www.genecards.org/cgi-bin/carddisp.pl?gene=PYCR1
F7	Coagulation Factor VII	Protein Coding	46	GC13P113105	24.2466	https://www.genecards.org/cgi-bin/carddisp.pl?gene=F7
HDAC4	Histone Deacetylase 4	Protein Coding	49	GC02M239048	24.239	https://www.genecards.org/cgi-bin/carddisp.pl?gene=HDAC4
ADNP	Activity Dependent Neuroprotector Homeobox	Protein Coding	42	GC20M050888	24.2375	https://www.genecards.org/cgi-bin/carddisp.pl?gene=ADNP
ADCY10	Adenylate Cyclase 10	Protein Coding	43	GC01M167809	24.2176	https://www.genecards.org/cgi-bin/carddisp.pl?gene=ADCY10
HNMT	Histamine N-Methyltransferase	Protein Coding	43	GC02P137964	24.2133	https://www.genecards.org/cgi-bin/carddisp.pl?gene=HNMT
SMN2	Survival Of Motor Neuron 2, Centromeric	Protein Coding	41	GC05P070049	24.2063	https://www.genecards.org/cgi-bin/carddisp.pl?gene=SMN2
HELLS	Helicase, Lymphoid Specific	Protein Coding	44	GC10P094501	24.191	https://www.genecards.org/cgi-bin/carddisp.pl?gene=HELLS
POLG2	DNA Polymerase Gamma 2, Accessory Subunit	Protein Coding	41	GC17M064477	24.1772	https://www.genecards.org/cgi-bin/carddisp.pl?gene=POLG2
BRIP1	BRCA1 Interacting Helicase 1	Protein Coding	46	GC17M061679	24.1747	https://www.genecards.org/cgi-bin/carddisp.pl?gene=BRIP1
CCN2	Cellular Communication Network Factor 2	Protein Coding	37	GC06M131948	24.1485	https://www.genecards.org/cgi-bin/carddisp.pl?gene=CCN2
PAFAH1B1	Platelet Activating Factor Acetylhydrolase 1b Regulatory Subunit 1	Protein Coding	44	GC17P002593	24.1448	https://www.genecards.org/cgi-bin/carddisp.pl?gene=PAFAH1B1
ARG2	Arginase 2	Protein Coding	43	GC14P067619	24.143	https://www.genecards.org/cgi-bin/carddisp.pl?gene=ARG2
HDAC3	Histone Deacetylase 3	Protein Coding	47	GC05M141583	24.1185	https://www.genecards.org/cgi-bin/carddisp.pl?gene=HDAC3
PCSK1	Proprotein Convertase Subtilisin/Kexin Type 1	Protein Coding	48	GC05M096391	24.1172	https://www.genecards.org/cgi-bin/carddisp.pl?gene=PCSK1
CTSA	Cathepsin A	Protein Coding	44	GC20P045890	24.1167	https://www.genecards.org/cgi-bin/carddisp.pl?gene=CTSA
ATXN2	Ataxin 2	Protein Coding	41	GC12M111443	24.1086	https://www.genecards.org/cgi-bin/carddisp.pl?gene=ATXN2
CD55	CD55 Molecule (Cromer Blood Group)	Protein Coding	45	GC01P207321	24.0761	https://www.genecards.org/cgi-bin/carddisp.pl?gene=CD55
TPH2	Tryptophan Hydroxylase 2	Protein Coding	45	GC12P071938	24.0647	https://www.genecards.org/cgi-bin/carddisp.pl?gene=TPH2
MIR29A	MicroRNA 29a	RNA Gene	22	GC07M130876	24.0585	https://www.genecards.org/cgi-bin/carddisp.pl?gene=MIR29A
BACE1	Beta-Secretase 1	Protein Coding	46	GC11M117285	24.0557	https://www.genecards.org/cgi-bin/carddisp.pl?gene=BACE1
PDGFRA	Platelet Derived Growth Factor Receptor Alpha	Protein Coding	51	GC04P054229	24.0507	https://www.genecards.org/cgi-bin/carddisp.pl?gene=PDGFRA
S100A8	S100 Calcium Binding Protein A8	Protein Coding	41	GC01M153391	24.0479	https://www.genecards.org/cgi-bin/carddisp.pl?gene=S100A8
MGLL	Monoglyceride Lipase	Protein Coding	43	GC03M127689	24.0419	https://www.genecards.org/cgi-bin/carddisp.pl?gene=MGLL
ENG	Endoglin	Protein Coding	46	GC09M127815	24.039	https://www.genecards.org/cgi-bin/carddisp.pl?gene=ENG
SLC11A2	Solute Carrier Family 11 Member 2	Protein Coding	46	GC12M050952	24.0359	https://www.genecards.org/cgi-bin/carddisp.pl?gene=SLC11A2
BCR	BCR Activator Of RhoGEF And GTPase	Protein Coding	50	GC22P023179	24.0338	https://www.genecards.org/cgi-bin/carddisp.pl?gene=BCR
ATP1A3	ATPase Na+/K+ Transporting Subunit Alpha 3	Protein Coding	46	GC19M041966	24.031	https://www.genecards.org/cgi-bin/carddisp.pl?gene=ATP1A3
COG2	Component Of Oligomeric Golgi Complex 2	Protein Coding	41	GC01P230642	24.0294	https://www.genecards.org/cgi-bin/carddisp.pl?gene=COG2
MICB	MHC Class I Polypeptide-Related Sequence B	Protein Coding	40	GC06P083690	24.0271	https://www.genecards.org/cgi-bin/carddisp.pl?gene=MICB
FGFR4	Fibroblast Growth Factor Receptor 4	Protein Coding	49	GC05P177086	24.0198	https://www.genecards.org/cgi-bin/carddisp.pl?gene=FGFR4
MKI67	Marker Of Proliferation Ki-67	Protein Coding	42	GC10M128096	24.0152	https://www.genecards.org/cgi-bin/carddisp.pl?gene=MKI67
GLP1R	Glucagon Like Peptide 1 Receptor	Protein Coding	45	GC06P039048	24.0146	https://www.genecards.org/cgi-bin/carddisp.pl?gene=GLP1R
MYBPC3	Myosin Binding Protein C3	Protein Coding	45	GC11M089363	24.0117	https://www.genecards.org/cgi-bin/carddisp.pl?gene=MYBPC3
SFRP4	Secreted Frizzled Related Protein 4	Protein Coding	42	GC07M037912	24.0117	https://www.genecards.org/cgi-bin/carddisp.pl?gene=SFRP4
SCNN1G	Sodium Channel Epithelial 1 Subunit Gamma	Protein Coding	46	GC16P023182	24.0026	https://www.genecards.org/cgi-bin/carddisp.pl?gene=SCNN1G
ASIC3	Acid Sensing Ion Channel Subunit 3	Protein Coding	38	GC07P151048	23.9866	https://www.genecards.org/cgi-bin/carddisp.pl?gene=ASIC3
LIPT2	Lipoyl(Octanoyl) Transferase 2	Protein Coding	34	GC11M090379	23.9819	https://www.genecards.org/cgi-bin/carddisp.pl?gene=LIPT2
CYP4V2	Cytochrome P450 Family 4 Subfamily V Member 2	Protein Coding	41	GC04P186191	23.9691	https://www.genecards.org/cgi-bin/carddisp.pl?gene=CYP4V2
PLAUR	Plasminogen Activator, Urokinase Receptor	Protein Coding	42	GC19M043646	23.9566	https://www.genecards.org/cgi-bin/carddisp.pl?gene=PLAUR
SMARCE1	SWI/SNF Related, Matrix Associated, Actin Dependent Regulator Of Chromatin, Subfamily E, Member 1	Protein Coding	44	GC17M040624	23.9282	https://www.genecards.org/cgi-bin/carddisp.pl?gene=SMARCE1
ABCG5	ATP Binding Cassette Subfamily G Member 5	Protein Coding	44	GC02M043806	23.9181	https://www.genecards.org/cgi-bin/carddisp.pl?gene=ABCG5
CSNK2A2	Casein Kinase 2 Alpha 2	Protein Coding	45	GC16M058157	23.9071	https://www.genecards.org/cgi-bin/carddisp.pl?gene=CSNK2A2
SLPI	Secretory Leukocyte Peptidase Inhibitor	Protein Coding	39	GC20M045252	23.8965	https://www.genecards.org/cgi-bin/carddisp.pl?gene=SLPI
KRT1	Keratin 1	Protein Coding	45	GC12M052674	23.8659	https://www.genecards.org/cgi-bin/carddisp.pl?gene=KRT1
MYH6	Myosin Heavy Chain 6	Protein Coding	45	GC14M023381	23.8642	https://www.genecards.org/cgi-bin/carddisp.pl?gene=MYH6
ACP6	Acid Phosphatase 6, Lysophosphatidic	Protein Coding	38	GC01M147630	23.859	https://www.genecards.org/cgi-bin/carddisp.pl?gene=ACP6
GATA2	GATA Binding Protein 2	Protein Coding	46	GC03M128479	23.853	https://www.genecards.org/cgi-bin/carddisp.pl?gene=GATA2
POLD1	DNA Polymerase Delta 1, Catalytic Subunit	Protein Coding	45	GC19P067164	23.8374	https://www.genecards.org/cgi-bin/carddisp.pl?gene=POLD1
GRP	Gastrin Releasing Peptide	Protein Coding	39	GC18P059220	23.8325	https://www.genecards.org/cgi-bin/carddisp.pl?gene=GRP
GNB3	G Protein Subunit Beta 3	Protein Coding	45	GC12P006839	23.8303	https://www.genecards.org/cgi-bin/carddisp.pl?gene=GNB3
CYP3A7	Cytochrome P450 Family 3 Subfamily A Member 7	Protein Coding	42	GC07M099705	23.829	https://www.genecards.org/cgi-bin/carddisp.pl?gene=CYP3A7
LIPF	Lipase F, Gastric Type	Protein Coding	41	GC10P088664	23.8167	https://www.genecards.org/cgi-bin/carddisp.pl?gene=LIPF
UBE3A	Ubiquitin Protein Ligase E3A	Protein Coding	45	GC15M025333	23.7988	https://www.genecards.org/cgi-bin/carddisp.pl?gene=UBE3A
CX3CR1	C-X3-C Motif Chemokine Receptor 1	Protein Coding	42	GC03M039279	23.7764	https://www.genecards.org/cgi-bin/carddisp.pl?gene=CX3CR1
ALDH1B1	Aldehyde Dehydrogenase 1 Family Member B1	Protein Coding	44	GC09P038392	23.7641	https://www.genecards.org/cgi-bin/carddisp.pl?gene=ALDH1B1
DNMT3B	DNA Methyltransferase 3 Beta	Protein Coding	49	GC20P032762	23.7638	https://www.genecards.org/cgi-bin/carddisp.pl?gene=DNMT3B
VDAC1	Voltage Dependent Anion Channel 1	Protein Coding	45	GC05M133975	23.7565	https://www.genecards.org/cgi-bin/carddisp.pl?gene=VDAC1
CSF1R	Colony Stimulating Factor 1 Receptor	Protein Coding	49	GC05M150053	23.7562	https://www.genecards.org/cgi-bin/carddisp.pl?gene=CSF1R
GAL	Galanin And GMAP Prepropeptide	Protein Coding	43	GC11P070219	23.753	https://www.genecards.org/cgi-bin/carddisp.pl?gene=GAL
ALOX5AP	Arachidonate 5-Lipoxygenase Activating Protein	Protein Coding	42	GC13P030713	23.7465	https://www.genecards.org/cgi-bin/carddisp.pl?gene=ALOX5AP
GABRA6	Gamma-Aminobutyric Acid Type A Receptor Subunit Alpha6	Protein Coding	44	GC05P161547	23.7155	https://www.genecards.org/cgi-bin/carddisp.pl?gene=GABRA6
KCNJ10	Potassium Inwardly Rectifying Channel Subfamily J Member 10	Protein Coding	44	GC01M159998	23.7055	https://www.genecards.org/cgi-bin/carddisp.pl?gene=KCNJ10
PMP22	Peripheral Myelin Protein 22	Protein Coding	41	GC17M015229	23.6906	https://www.genecards.org/cgi-bin/carddisp.pl?gene=PMP22
ALK	ALK Receptor Tyrosine Kinase	Protein Coding	50	GC02M029190	23.6877	https://www.genecards.org/cgi-bin/carddisp.pl?gene=ALK
HCAR2	Hydroxycarboxylic Acid Receptor 2	Protein Coding	36	GC12M122701	23.6816	https://www.genecards.org/cgi-bin/carddisp.pl?gene=HCAR2
IDUA	Alpha-L-Iduronidase	Protein Coding	43	GC04P000986	23.68	https://www.genecards.org/cgi-bin/carddisp.pl?gene=IDUA
KCNMA1	Potassium Calcium-Activated Channel Subfamily M Alpha 1	Protein Coding	48	GC10M076869	23.6795	https://www.genecards.org/cgi-bin/carddisp.pl?gene=KCNMA1
MED12	Mediator Complex Subunit 12	Protein Coding	43	GC0XP071118	23.6731	https://www.genecards.org/cgi-bin/carddisp.pl?gene=MED12
HJV	Hemojuvelin BMP Co-Receptor	Protein Coding	35	GC01M146846	23.6695	https://www.genecards.org/cgi-bin/carddisp.pl?gene=HJV
PIGA	Phosphatidylinositol Glycan Anchor Biosynthesis Class A	Protein Coding	43	GC0XM015319	23.6638	https://www.genecards.org/cgi-bin/carddisp.pl?gene=PIGA
LPAR2	Lysophosphatidic Acid Receptor 2	Protein Coding	42	GC19M019624	23.6578	https://www.genecards.org/cgi-bin/carddisp.pl?gene=LPAR2
HTR2C	5-Hydroxytryptamine Receptor 2C	Protein Coding	45	GC0XP114584	23.6498	https://www.genecards.org/cgi-bin/carddisp.pl?gene=HTR2C
NR2E3	Nuclear Receptor Subfamily 2 Group E Member 3	Protein Coding	41	GC15P071792	23.6296	https://www.genecards.org/cgi-bin/carddisp.pl?gene=NR2E3
KMT2B	Lysine Methyltransferase 2B	Protein Coding	38	GC19P066546	23.6277	https://www.genecards.org/cgi-bin/carddisp.pl?gene=KMT2B
GATA4	GATA Binding Protein 4	Protein Coding	46	GC08P011676	23.6255	https://www.genecards.org/cgi-bin/carddisp.pl?gene=GATA4
POU5F1	POU Class 5 Homeobox 1	Protein Coding	44	GC06M065909	23.6232	https://www.genecards.org/cgi-bin/carddisp.pl?gene=POU5F1
H19	H19 Imprinted Maternally Expressed Transcript	RNA Gene	28	GC11M001995	23.6189	https://www.genecards.org/cgi-bin/carddisp.pl?gene=H19
SMC1A	Structural Maintenance Of Chromosomes 1A	Protein Coding	44	GC0XM053374	23.6068	https://www.genecards.org/cgi-bin/carddisp.pl?gene=SMC1A
PINK1	PTEN Induced Kinase 1	Protein Coding	45	GC01P020634	23.6056	https://www.genecards.org/cgi-bin/carddisp.pl?gene=PINK1
MLXIPL	MLX Interacting Protein Like	Protein Coding	41	GC07M073593	23.5941	https://www.genecards.org/cgi-bin/carddisp.pl?gene=MLXIPL
DIAPH1	Diaphanous Related Formin 1	Protein Coding	45	GC05M141516	23.5892	https://www.genecards.org/cgi-bin/carddisp.pl?gene=DIAPH1
KAT6B	Lysine Acetyltransferase 6B	Protein Coding	43	GC10P074868	23.5653	https://www.genecards.org/cgi-bin/carddisp.pl?gene=KAT6B
ACAN	Aggrecan	Protein Coding	46	GC15P118102	23.5588	https://www.genecards.org/cgi-bin/carddisp.pl?gene=ACAN													a
ATF2	Activating Transcription Factor 2	Protein Coding	44	GC02M175072	23.5496	https://www.genecards.org/cgi-bin/carddisp.pl?gene=ATF2
BCL2A1	BCL2 Related Protein A1	Protein Coding	39	GC15M090460	23.5468	https://www.genecards.org/cgi-bin/carddisp.pl?gene=BCL2A1
CYBA	Cytochrome B-245 Alpha Chain	Protein Coding	46	GC16M088643	23.5393	https://www.genecards.org/cgi-bin/carddisp.pl?gene=CYBA
PIK3C2A	Phosphatidylinositol-4-Phosphate 3-Kinase Catalytic Subunit Type 2 Alpha	Protein Coding	45	GC11M017580	23.5282	https://www.genecards.org/cgi-bin/carddisp.pl?gene=PIK3C2A
RERE	Arginine-Glutamic Acid Dipeptide Repeats	Protein Coding	41	GC01M008364	23.5247	https://www.genecards.org/cgi-bin/carddisp.pl?gene=RERE
FKTN	Fukutin	Protein Coding	38	GC09P105558	23.5171	https://www.genecards.org/cgi-bin/carddisp.pl?gene=FKTN
LOC106627981	GBA Recombination Region	Biological Region	3	GC01P155233	23.5097	https://www.genecards.org/cgi-bin/carddisp.pl?gene=LOC106627981
FTH1	Ferritin Heavy Chain 1	Protein Coding	48	GC11M061959	23.5077	https://www.genecards.org/cgi-bin/carddisp.pl?gene=FTH1
SLC7A14	Solute Carrier Family 7 Member 14	Protein Coding	40	GC03M170459	23.4957	https://www.genecards.org/cgi-bin/carddisp.pl?gene=SLC7A14
PLOD1	Procollagen-Lysine,2-Oxoglutarate 5-Dioxygenase 1	Protein Coding	43	GC01P011934	23.4888	https://www.genecards.org/cgi-bin/carddisp.pl?gene=PLOD1
HK2	Hexokinase 2	Protein Coding	45	GC02P074833	23.4854	https://www.genecards.org/cgi-bin/carddisp.pl?gene=HK2
M6PR	Mannose-6-Phosphate Receptor, Cation Dependent	Protein Coding	42	GC12M009018	23.4821	https://www.genecards.org/cgi-bin/carddisp.pl?gene=M6PR
PANK2	Pantothenate Kinase 2	Protein Coding	42	GC20P004269	23.4808	https://www.genecards.org/cgi-bin/carddisp.pl?gene=PANK2
LRP4	LDL Receptor Related Protein 4	Protein Coding	43	GC11M089351	23.4759	https://www.genecards.org/cgi-bin/carddisp.pl?gene=LRP4
TOP2A	DNA Topoisomerase II Alpha	Protein Coding	49	GC17M040388	23.4555	https://www.genecards.org/cgi-bin/carddisp.pl?gene=TOP2A
ITGA2	Integrin Subunit Alpha 2	Protein Coding	45	GC05P052989	23.4473	https://www.genecards.org/cgi-bin/carddisp.pl?gene=ITGA2
MAG	Myelin Associated Glycoprotein	Protein Coding	45	GC19P035292	23.446	https://www.genecards.org/cgi-bin/carddisp.pl?gene=MAG
ACSL3	Acyl-CoA Synthetase Long Chain Family Member 3	Protein Coding	39	GC02P222860	23.4456	https://www.genecards.org/cgi-bin/carddisp.pl?gene=ACSL3
MYLK	Myosin Light Chain Kinase	Protein Coding	49	GC03M123610	23.4404	https://www.genecards.org/cgi-bin/carddisp.pl?gene=MYLK
CASP10	Caspase 10	Protein Coding	46	GC02P201182	23.4372	https://www.genecards.org/cgi-bin/carddisp.pl?gene=CASP10
FXN	Frataxin	Protein Coding	45	GC09P069035	23.3898	https://www.genecards.org/cgi-bin/carddisp.pl?gene=FXN
BBS10	Bardet-Biedl Syndrome 10	Protein Coding	40	GC12M076344	23.3797	https://www.genecards.org/cgi-bin/carddisp.pl?gene=BBS10
NCOA3	Nuclear Receptor Coactivator 3	Protein Coding	45	GC20P047501	23.3694	https://www.genecards.org/cgi-bin/carddisp.pl?gene=NCOA3
CFHR2	Complement Factor H Related 2	Protein Coding	38	GC01P196943	23.3652	https://www.genecards.org/cgi-bin/carddisp.pl?gene=CFHR2
RRAGD	Ras Related GTP Binding D	Protein Coding	36	GC06M089364	23.3609	https://www.genecards.org/cgi-bin/carddisp.pl?gene=RRAGD
FOXC1	Forkhead Box C1	Protein Coding	41	GC06P001610	23.3423	https://www.genecards.org/cgi-bin/carddisp.pl?gene=FOXC1
COX8A	Cytochrome C Oxidase Subunit 8A	Protein Coding	39	GC11P064049	23.318	https://www.genecards.org/cgi-bin/carddisp.pl?gene=COX8A
AP1B1	Adaptor Related Protein Complex 1 Subunit Beta 1	Protein Coding	42	GC22M029327	23.2917	https://www.genecards.org/cgi-bin/carddisp.pl?gene=AP1B1
LTC4S	Leukotriene C4 Synthase	Protein Coding	41	GC05P179793	23.2878	https://www.genecards.org/cgi-bin/carddisp.pl?gene=LTC4S
PON2	Paraoxonase 2	Protein Coding	43	GC07M095404	23.2856	https://www.genecards.org/cgi-bin/carddisp.pl?gene=PON2
CFHR4	Complement Factor H Related 4	Protein Coding	36	GC01P196888	23.2801	https://www.genecards.org/cgi-bin/carddisp.pl?gene=CFHR4
SAR1B	Secretion Associated Ras Related GTPase 1B	Protein Coding	42	GC05M134601	23.2726	https://www.genecards.org/cgi-bin/carddisp.pl?gene=SAR1B
TMEM70	Transmembrane Protein 70	Protein Coding	38	GC08P073972	23.2678	https://www.genecards.org/cgi-bin/carddisp.pl?gene=TMEM70
OXA1L	OXA1L Mitochondrial Inner Membrane Protein	Protein Coding	38	GC14P022766	23.2652	https://www.genecards.org/cgi-bin/carddisp.pl?gene=OXA1L
CALCR	Calcitonin Receptor	Protein Coding	46	GC07M093424	23.2595	https://www.genecards.org/cgi-bin/carddisp.pl?gene=CALCR
KCNA1	Potassium Voltage-Gated Channel Subfamily A Member 1	Protein Coding	44	GC12P021017	23.2539	https://www.genecards.org/cgi-bin/carddisp.pl?gene=KCNA1
SCN8A	Sodium Voltage-Gated Channel Alpha Subunit 8	Protein Coding	48	GC12P051590	23.2539	https://www.genecards.org/cgi-bin/carddisp.pl?gene=SCN8A
SYNE1	Spectrin Repeat Containing Nuclear Envelope Protein 1	Protein Coding	41	GC06M152121	23.2352	https://www.genecards.org/cgi-bin/carddisp.pl?gene=SYNE1
AURKA	Aurora Kinase A	Protein Coding	49	GC20M056370	23.225	https://www.genecards.org/cgi-bin/carddisp.pl?gene=AURKA
SLC38A8	Solute Carrier Family 38 Member 8	Protein Coding	36	GC16M084009	23.2075	https://www.genecards.org/cgi-bin/carddisp.pl?gene=SLC38A8
XPC	XPC Complex Subunit, DNA Damage Recognition And Repair Factor	Protein Coding	45	GC03M020719	23.2037	https://www.genecards.org/cgi-bin/carddisp.pl?gene=XPC
NAAA	N-Acylethanolamine Acid Amidase	Protein Coding	41	GC04M075910	23.2024	https://www.genecards.org/cgi-bin/carddisp.pl?gene=NAAA
UROC1	Urocanate Hydratase 1	Protein Coding	38	GC03M126481	23.1963	https://www.genecards.org/cgi-bin/carddisp.pl?gene=UROC1
ITGB1	Integrin Subunit Beta 1	Protein Coding	48	GC10M033116	23.1738	https://www.genecards.org/cgi-bin/carddisp.pl?gene=ITGB1
STAT5A	Signal Transducer And Activator Of Transcription 5A	Protein Coding	45	GC17P042287	23.1593	https://www.genecards.org/cgi-bin/carddisp.pl?gene=STAT5A
H4-16	H4 Histone 16	Protein Coding	30	GC12M021175	23.14	https://www.genecards.org/cgi-bin/carddisp.pl?gene=H4-16
SLC30A10	Solute Carrier Family 30 Member 10	Protein Coding	41	GC01M219685	23.1366	https://www.genecards.org/cgi-bin/carddisp.pl?gene=SLC30A10
GATA3	GATA Binding Protein 3	Protein Coding	47	GC10P008045	23.1308	https://www.genecards.org/cgi-bin/carddisp.pl?gene=GATA3
VTN	Vitronectin	Protein Coding	42	GC17M035135	23.1254	https://www.genecards.org/cgi-bin/carddisp.pl?gene=VTN
DKK1	Dickkopf WNT Signaling Pathway Inhibitor 1	Protein Coding	43	GC10P052314	23.1224	https://www.genecards.org/cgi-bin/carddisp.pl?gene=DKK1
ITGAM	Integrin Subunit Alpha M	Protein Coding	46	GC16P041126	23.1048	https://www.genecards.org/cgi-bin/carddisp.pl?gene=ITGAM
TOP1	DNA Topoisomerase I	Protein Coding	47	GC20P041028	23.0853	https://www.genecards.org/cgi-bin/carddisp.pl?gene=TOP1
ASPH	Aspartate Beta-Hydroxylase	Protein Coding	42	GC08M061500	23.0782	https://www.genecards.org/cgi-bin/carddisp.pl?gene=ASPH
MIR143	MicroRNA 143	RNA Gene	25	GC05P149410	23.0769	https://www.genecards.org/cgi-bin/carddisp.pl?gene=MIR143
SULT1A3	Sulfotransferase Family 1A Member 3	Protein Coding	37	GC16P030199	23.07	https://www.genecards.org/cgi-bin/carddisp.pl?gene=SULT1A3
AOX1	Aldehyde Oxidase 1	Protein Coding	44	GC02P200585	23.0656	https://www.genecards.org/cgi-bin/carddisp.pl?gene=AOX1
KRT18	Keratin 18	Protein Coding	46	GC12P052948	23.0586	https://www.genecards.org/cgi-bin/carddisp.pl?gene=KRT18
PDK4	Pyruvate Dehydrogenase Kinase 4	Protein Coding	43	GC07M095583	23.0557	https://www.genecards.org/cgi-bin/carddisp.pl?gene=PDK4
SFTPD	Surfactant Protein D	Protein Coding	42	GC10M079937	23.0534	https://www.genecards.org/cgi-bin/carddisp.pl?gene=SFTPD
COX4I1	Cytochrome C Oxidase Subunit 4I1	Protein Coding	44	GC16P085798	23.043	https://www.genecards.org/cgi-bin/carddisp.pl?gene=COX4I1
DDX3X	DEAD-Box Helicase 3 X-Linked	Protein Coding	44	GC0XP041333	23.0306	https://www.genecards.org/cgi-bin/carddisp.pl?gene=DDX3X
SMARCC2	SWI/SNF Related, Matrix Associated, Actin Dependent Regulator Of Chromatin Subfamily C Member 2	Protein Coding	43	GC12M056635	23.0268	https://www.genecards.org/cgi-bin/carddisp.pl?gene=SMARCC2
AKR1C3	Aldo-Keto Reductase Family 1 Member C3	Protein Coding	45	GC10P005035	23.0215	https://www.genecards.org/cgi-bin/carddisp.pl?gene=AKR1C3
MMP14	Matrix Metallopeptidase 14	Protein Coding	49	GC14P032700	23.0194	https://www.genecards.org/cgi-bin/carddisp.pl?gene=MMP14
PDHB	Pyruvate Dehydrogenase E1 Subunit Beta	Protein Coding	44	GC03M058428	23.0153	https://www.genecards.org/cgi-bin/carddisp.pl?gene=PDHB
TBL1XR1	TBL1X/Y Related 1	Protein Coding	43	GC03M177019	23.0152	https://www.genecards.org/cgi-bin/carddisp.pl?gene=TBL1XR1
NFKB2	Nuclear Factor Kappa B Subunit 2	Protein Coding	49	GC10P102394	23.0132	https://www.genecards.org/cgi-bin/carddisp.pl?gene=NFKB2
YAP1	Yes1 Associated Transcriptional Regulator	Protein Coding	45	GC11P102110	23.012	https://www.genecards.org/cgi-bin/carddisp.pl?gene=YAP1
DCN	Decorin	Protein Coding	45	GC12M091140	23.0109	https://www.genecards.org/cgi-bin/carddisp.pl?gene=DCN
PRKG1	Protein Kinase CGMP-Dependent 1	Protein Coding	48	GC10P050991	23.0085	https://www.genecards.org/cgi-bin/carddisp.pl?gene=PRKG1
IREB2	Iron Responsive Element Binding Protein 2	Protein Coding	43	GC15P078437	23.0065	https://www.genecards.org/cgi-bin/carddisp.pl?gene=IREB2
CNTF	Ciliary Neurotrophic Factor	Protein Coding	39	GC11P058622	23.0035	https://www.genecards.org/cgi-bin/carddisp.pl?gene=CNTF
PAX3	Paired Box 3	Protein Coding	45	GC02M222199	22.9948	https://www.genecards.org/cgi-bin/carddisp.pl?gene=PAX3
RXRB	Retinoid X Receptor Beta	Protein Coding	45	GC06M033193	22.9597	https://www.genecards.org/cgi-bin/carddisp.pl?gene=RXRB
RRAS2	RAS Related 2	Protein Coding	46	GC11M014299	22.9585	https://www.genecards.org/cgi-bin/carddisp.pl?gene=RRAS2
PLCB1	Phospholipase C Beta 1	Protein Coding	46	GC20P008061	22.9171	https://www.genecards.org/cgi-bin/carddisp.pl?gene=PLCB1
BLM	BLM RecQ Like Helicase	Protein Coding	47	GC15P090717	22.9127	https://www.genecards.org/cgi-bin/carddisp.pl?gene=BLM
GALNS	Galactosamine (N-Acetyl)-6-Sulfatase	Protein Coding	46	GC16M088813	22.9096	https://www.genecards.org/cgi-bin/carddisp.pl?gene=GALNS
SLCO1A2	Solute Carrier Organic Anion Transporter Family Member 1A2	Protein Coding	38	GC12M021264	22.908	https://www.genecards.org/cgi-bin/carddisp.pl?gene=SLCO1A2
IL6R	Interleukin 6 Receptor	Protein Coding	46	GC01P154405	22.9011	https://www.genecards.org/cgi-bin/carddisp.pl?gene=IL6R
RUNX3	RUNX Family Transcription Factor 3	Protein Coding	42	GC01M024899	22.8994	https://www.genecards.org/cgi-bin/carddisp.pl?gene=RUNX3
SIN3A	SIN3 Transcription Regulator Family Member A	Protein Coding	44	GC15M075369	22.8978	https://www.genecards.org/cgi-bin/carddisp.pl?gene=SIN3A
CYP4F3	Cytochrome P450 Family 4 Subfamily F Member 3	Protein Coding	42	GC19P015640	22.8952	https://www.genecards.org/cgi-bin/carddisp.pl?gene=CYP4F3
SGK1	Serum/Glucocorticoid Regulated Kinase 1	Protein Coding	46	GC06M134169	22.8942	https://www.genecards.org/cgi-bin/carddisp.pl?gene=SGK1
SMARCA5	SWI/SNF Related, Matrix Associated, Actin Dependent Regulator Of Chromatin, Subfamily A, Member 5	Protein Coding	41	GC04P143513	22.8889	https://www.genecards.org/cgi-bin/carddisp.pl?gene=SMARCA5
SIGLEC5	Sialic Acid Binding Ig Like Lectin 5	Protein Coding	38	GC19M066230	22.8754	https://www.genecards.org/cgi-bin/carddisp.pl?gene=SIGLEC5
TFAM	Transcription Factor A, Mitochondrial	Protein Coding	42	GC10P058385	22.8618	https://www.genecards.org/cgi-bin/carddisp.pl?gene=TFAM
XRCC3	X-Ray Repair Cross Complementing 3	Protein Coding	41	GC14M103697	22.8599	https://www.genecards.org/cgi-bin/carddisp.pl?gene=XRCC3
NGFR	Nerve Growth Factor Receptor	Protein Coding	44	GC17P049495	22.8448	https://www.genecards.org/cgi-bin/carddisp.pl?gene=NGFR
KLF4	Kruppel Like Factor 4	Protein Coding	44	GC09M107484	22.8397	https://www.genecards.org/cgi-bin/carddisp.pl?gene=KLF4
EIF2AK2	Eukaryotic Translation Initiation Factor 2 Alpha Kinase 2	Protein Coding	45	GC02M037099	22.8371	https://www.genecards.org/cgi-bin/carddisp.pl?gene=EIF2AK2
MAP3K1	Mitogen-Activated Protein Kinase Kinase Kinase 1	Protein Coding	47	GC05P056815	22.8275	https://www.genecards.org/cgi-bin/carddisp.pl?gene=MAP3K1
DARS2	Aspartyl-TRNA Synthetase 2, Mitochondrial	Protein Coding	41	GC01P173824	22.8143	https://www.genecards.org/cgi-bin/carddisp.pl?gene=DARS2
LCT	Lactase	Protein Coding	41	GC02M135787	22.8105	https://www.genecards.org/cgi-bin/carddisp.pl?gene=LCT
DHCR7	7-Dehydrocholesterol Reductase	Protein Coding	45	GC11M071428	22.8044	https://www.genecards.org/cgi-bin/carddisp.pl?gene=DHCR7
ALOX15B	Arachidonate 15-Lipoxygenase Type B	Protein Coding	40	GC17P008039	22.8018	https://www.genecards.org/cgi-bin/carddisp.pl?gene=ALOX15B
XK	X-Linked Kx Blood Group	Protein Coding	40	GC0XP037685	22.7982	https://www.genecards.org/cgi-bin/carddisp.pl?gene=XK
ADH7	Alcohol Dehydrogenase 7 (Class IV), Mu Or Sigma Polypeptide	Protein Coding	42	GC04M099412	22.7869	https://www.genecards.org/cgi-bin/carddisp.pl?gene=ADH7
KCNE1	Potassium Voltage-Gated Channel Subfamily E Regulatory Subunit 1	Protein Coding	44	GC21M034446	22.7654	https://www.genecards.org/cgi-bin/carddisp.pl?gene=KCNE1
IFNA2	Interferon Alpha 2	Protein Coding	41	GC09M021384	22.7629	https://www.genecards.org/cgi-bin/carddisp.pl?gene=IFNA2
ATG4B	Autophagy Related 4B Cysteine Peptidase	Protein Coding	40	GC02P241637	22.7492	https://www.genecards.org/cgi-bin/carddisp.pl?gene=ATG4B
ACACB	Acetyl-CoA Carboxylase Beta	Protein Coding	45	GC12P109116	22.7454	https://www.genecards.org/cgi-bin/carddisp.pl?gene=ACACB
IKBKG	Inhibitor Of Nuclear Factor Kappa B Kinase Regulatory Subunit Gamma	Protein Coding	46	GC0XP154541	22.7384	https://www.genecards.org/cgi-bin/carddisp.pl?gene=IKBKG
GOT1	Glutamic-Oxaloacetic Transaminase 1	Protein Coding	44	GC10M099396	22.7366	https://www.genecards.org/cgi-bin/carddisp.pl?gene=GOT1
IMPDH1	Inosine Monophosphate Dehydrogenase 1	Protein Coding	48	GC07M128392	22.7315	https://www.genecards.org/cgi-bin/carddisp.pl?gene=IMPDH1
NPHP3	Nephrocystin 3	Protein Coding	38	GC03M132683	22.72	https://www.genecards.org/cgi-bin/carddisp.pl?gene=NPHP3
CCND2	Cyclin D2	Protein Coding	46	GC12P021011	22.7146	https://www.genecards.org/cgi-bin/carddisp.pl?gene=CCND2
SLC36A3	Solute Carrier Family 36 Member 3	Protein Coding	32	GC05M151276	22.7114	https://www.genecards.org/cgi-bin/carddisp.pl?gene=SLC36A3
SNAP25	Synaptosome Associated Protein 25	Protein Coding	47	GC20P010186	22.7074	https://www.genecards.org/cgi-bin/carddisp.pl?gene=SNAP25
F2R	Coagulation Factor II Thrombin Receptor	Protein Coding	45	GC05P076716	22.7072	https://www.genecards.org/cgi-bin/carddisp.pl?gene=F2R
LGALS3	Galectin 3	Protein Coding	43	GC14P055124	22.7034	https://www.genecards.org/cgi-bin/carddisp.pl?gene=LGALS3
PF4	Platelet Factor 4	Protein Coding	39	GC04M073980	22.689	https://www.genecards.org/cgi-bin/carddisp.pl?gene=PF4
CD79A	CD79a Molecule	Protein Coding	45	GC19P041877	22.6878	https://www.genecards.org/cgi-bin/carddisp.pl?gene=CD79A
EWSR1	EWS RNA Binding Protein 1	Protein Coding	43	GC22P036820	22.6873	https://www.genecards.org/cgi-bin/carddisp.pl?gene=EWSR1
PKD2	Polycystin 2, Transient Receptor Potential Cation Channel	Protein Coding	46	GC04P088007	22.6864	https://www.genecards.org/cgi-bin/carddisp.pl?gene=PKD2
AKR1C4	Aldo-Keto Reductase Family 1 Member C4	Protein Coding	46	GC10P005195	22.6834	https://www.genecards.org/cgi-bin/carddisp.pl?gene=AKR1C4
ITIH4	Inter-Alpha-Trypsin Inhibitor Heavy Chain 4	Protein Coding	42	GC03M052812	22.6825	https://www.genecards.org/cgi-bin/carddisp.pl?gene=ITIH4
SCNN1B	Sodium Channel Epithelial 1 Subunit Beta	Protein Coding	48	GC16P023278	22.6706	https://www.genecards.org/cgi-bin/carddisp.pl?gene=SCNN1B
COMP	Cartilage Oligomeric Matrix Protein	Protein Coding	45	GC19M018783	22.6537	https://www.genecards.org/cgi-bin/carddisp.pl?gene=COMP
TXNRD2	Thioredoxin Reductase 2	Protein Coding	45	GC22M019863	22.648	https://www.genecards.org/cgi-bin/carddisp.pl?gene=TXNRD2
SLC13A5	Solute Carrier Family 13 Member 5	Protein Coding	42	GC17M006684	22.639	https://www.genecards.org/cgi-bin/carddisp.pl?gene=SLC13A5
CHKA	Choline Kinase Alpha	Protein Coding	41	GC11M068052	22.6351	https://www.genecards.org/cgi-bin/carddisp.pl?gene=CHKA
COL3A1	Collagen Type III Alpha 1 Chain	Protein Coding	45	GC02P188974	22.6331	https://www.genecards.org/cgi-bin/carddisp.pl?gene=COL3A1
PRKCB	Protein Kinase C Beta	Protein Coding	45	GC16P024288	22.6329	https://www.genecards.org/cgi-bin/carddisp.pl?gene=PRKCB
GRIA1	Glutamate Ionotropic Receptor AMPA Type Subunit 1	Protein Coding	47	GC05P153467	22.6173	https://www.genecards.org/cgi-bin/carddisp.pl?gene=GRIA1
SHOX	Short Stature Homeobox	Protein Coding	38	GC0XP000624	22.6074	https://www.genecards.org/cgi-bin/carddisp.pl?gene=SHOX
EIF4E	Eukaryotic Translation Initiation Factor 4E	Protein Coding	47	GC04M098879	22.6072	https://www.genecards.org/cgi-bin/carddisp.pl?gene=EIF4E
GSTZ1	Glutathione S-Transferase Zeta 1	Protein Coding	40	GC14P077320	22.6018	https://www.genecards.org/cgi-bin/carddisp.pl?gene=GSTZ1
CMAS	Cytidine Monophosphate N-Acetylneuraminic Acid Synthetase	Protein Coding	36	GC12P022046	22.5584	https://www.genecards.org/cgi-bin/carddisp.pl?gene=CMAS
UQCRC2	Ubiquinol-Cytochrome C Reductase Core Protein 2	Protein Coding	45	GC16P022240	22.556	https://www.genecards.org/cgi-bin/carddisp.pl?gene=UQCRC2
NUDT15	Nudix Hydrolase 15	Protein Coding	38	GC13P048037	22.5503	https://www.genecards.org/cgi-bin/carddisp.pl?gene=NUDT15
NDRG1	N-Myc Downstream Regulated 1	Protein Coding	43	GC08M133237	22.5402	https://www.genecards.org/cgi-bin/carddisp.pl?gene=NDRG1
AGPAT1	1-Acylglycerol-3-Phosphate O-Acyltransferase 1	Protein Coding	40	GC06M032168	22.5396	https://www.genecards.org/cgi-bin/carddisp.pl?gene=AGPAT1
HMGCS2	3-Hydroxy-3-Methylglutaryl-CoA Synthase 2	Protein Coding	45	GC01M119747	22.5367	https://www.genecards.org/cgi-bin/carddisp.pl?gene=HMGCS2
EDNRB	Endothelin Receptor Type B	Protein Coding	47	GC13M077895	22.5341	https://www.genecards.org/cgi-bin/carddisp.pl?gene=EDNRB
LDHD	Lactate Dehydrogenase D	Protein Coding	39	GC16M075111	22.5292	https://www.genecards.org/cgi-bin/carddisp.pl?gene=LDHD
CLCN7	Chloride Voltage-Gated Channel 7	Protein Coding	44	GC16M001444	22.5157	https://www.genecards.org/cgi-bin/carddisp.pl?gene=CLCN7
SLC52A2	Solute Carrier Family 52 Member 2	Protein Coding	37	GC08P144333	22.5003	https://www.genecards.org/cgi-bin/carddisp.pl?gene=SLC52A2
FLNC	Filamin C	Protein Coding	44	GC07P128830	22.4918	https://www.genecards.org/cgi-bin/carddisp.pl?gene=FLNC
APOH	Apolipoprotein H	Protein Coding	43	GC17M066212	22.4729	https://www.genecards.org/cgi-bin/carddisp.pl?gene=APOH
GC	GC Vitamin D Binding Protein	Protein Coding	44	GC04M071741	22.4687	https://www.genecards.org/cgi-bin/carddisp.pl?gene=GC
IRF3	Interferon Regulatory Factor 3	Protein Coding	44	GC19M049659	22.4653	https://www.genecards.org/cgi-bin/carddisp.pl?gene=IRF3
EIF4EBP1	Eukaryotic Translation Initiation Factor 4E Binding Protein 1	Protein Coding	44	GC08P038469	22.457	https://www.genecards.org/cgi-bin/carddisp.pl?gene=EIF4EBP1
PLPBP	Pyridoxal Phosphate Binding Protein	Protein Coding	32	GC08P037763	22.4535	https://www.genecards.org/cgi-bin/carddisp.pl?gene=PLPBP
LACTB	Lactamase Beta	Protein Coding	36	GC15P118651	22.4426	https://www.genecards.org/cgi-bin/carddisp.pl?gene=LACTB
CASP7	Caspase 7	Protein Coding	47	GC10P113679	22.4184	https://www.genecards.org/cgi-bin/carddisp.pl?gene=CASP7
PTCH1	Patched 1	Protein Coding	48	GC09M095442	22.4071	https://www.genecards.org/cgi-bin/carddisp.pl?gene=PTCH1
XBP1	X-Box Binding Protein 1	Protein Coding	44	GC22M028794	22.3807	https://www.genecards.org/cgi-bin/carddisp.pl?gene=XBP1
LCN2	Lipocalin 2	Protein Coding	43	GC09P128149	22.3767	https://www.genecards.org/cgi-bin/carddisp.pl?gene=LCN2
SPG7	SPG7 Matrix AAA Peptidase Subunit, Paraplegin	Protein Coding	44	GC16P091303	22.3765	https://www.genecards.org/cgi-bin/carddisp.pl?gene=SPG7
CLCN2	Chloride Voltage-Gated Channel 2	Protein Coding	45	GC03M184346	22.3703	https://www.genecards.org/cgi-bin/carddisp.pl?gene=CLCN2
S100A9	S100 Calcium Binding Protein A9	Protein Coding	41	GC01P153357	22.3701	https://www.genecards.org/cgi-bin/carddisp.pl?gene=S100A9
HOGA1	4-Hydroxy-2-Oxoglutarate Aldolase 1	Protein Coding	37	GC10P097586	22.3661	https://www.genecards.org/cgi-bin/carddisp.pl?gene=HOGA1
MYOC	Myocilin	Protein Coding	41	GC01M171604	22.3627	https://www.genecards.org/cgi-bin/carddisp.pl?gene=MYOC
NR1D1	Nuclear Receptor Subfamily 1 Group D Member 1	Protein Coding	46	GC17M040092	22.3513	https://www.genecards.org/cgi-bin/carddisp.pl?gene=NR1D1
ATP6V0A4	ATPase H+ Transporting V0 Subunit A4	Protein Coding	42	GC07M138710	22.3453	https://www.genecards.org/cgi-bin/carddisp.pl?gene=ATP6V0A4
MIR17	MicroRNA 17	RNA Gene	20	GC13P091350	22.3438	https://www.genecards.org/cgi-bin/carddisp.pl?gene=MIR17
EDN3	Endothelin 3	Protein Coding	45	GC20P059300	22.342	https://www.genecards.org/cgi-bin/carddisp.pl?gene=EDN3
HCAR3	Hydroxycarboxylic Acid Receptor 3	Protein Coding	34	GC12M122714	22.3389	https://www.genecards.org/cgi-bin/carddisp.pl?gene=HCAR3
ACAA1	Acetyl-CoA Acyltransferase 1	Protein Coding	41	GC03M038103	22.33	https://www.genecards.org/cgi-bin/carddisp.pl?gene=ACAA1
SLC4A4	Solute Carrier Family 4 Member 4	Protein Coding	45	GC04P071063	22.3112	https://www.genecards.org/cgi-bin/carddisp.pl?gene=SLC4A4
ADORA2A	Adenosine A2a Receptor	Protein Coding	44	GC22P024417	22.3042	https://www.genecards.org/cgi-bin/carddisp.pl?gene=ADORA2A
ENPP2	Ectonucleotide Pyrophosphatase/Phosphodiesterase 2	Protein Coding	43	GC08M119556	22.2994	https://www.genecards.org/cgi-bin/carddisp.pl?gene=ENPP2
LOC110806262	Solute Carrier Family 6 Member 4 Gene Promoter	Biological Region	2	GC17P030235	22.2968	https://www.genecards.org/cgi-bin/carddisp.pl?gene=LOC110806262
MCOLN1	Mucolipin TRP Cation Channel 1	Protein Coding	41	GC19P007523	22.29	https://www.genecards.org/cgi-bin/carddisp.pl?gene=MCOLN1
ANGPT2	Angiopoietin 2	Protein Coding	45	GC08M006499	22.2896	https://www.genecards.org/cgi-bin/carddisp.pl?gene=ANGPT2
CPQ	Carboxypeptidase Q	Protein Coding	36	GC08P096645	22.2837	https://www.genecards.org/cgi-bin/carddisp.pl?gene=CPQ
ADH5	Alcohol Dehydrogenase 5 (Class III), Chi Polypeptide	Protein Coding	45	GC04M099070	22.2694	https://www.genecards.org/cgi-bin/carddisp.pl?gene=ADH5
MT-TN	Mitochondrially Encoded TRNA-Asn (AAU/C)	RNA Gene	13	GCMTM005659	22.2653	https://www.genecards.org/cgi-bin/carddisp.pl?gene=MT-TN
TRMT10A	TRNA Methyltransferase 10A	Protein Coding	35	GC04M099546	22.2628	https://www.genecards.org/cgi-bin/carddisp.pl?gene=TRMT10A
SMARCAL1	SWI/SNF Related, Matrix Associated, Actin Dependent Regulator Of Chromatin, Subfamily A Like 1	Protein Coding	42	GC02P216412	22.2568	https://www.genecards.org/cgi-bin/carddisp.pl?gene=SMARCAL1
CD38	CD38 Molecule	Protein Coding	44	GC04P018197	22.2434	https://www.genecards.org/cgi-bin/carddisp.pl?gene=CD38
MIR210	MicroRNA 210	RNA Gene	21	GC11M003193	22.2313	https://www.genecards.org/cgi-bin/carddisp.pl?gene=MIR210
CLOCK	Clock Circadian Regulator	Protein Coding	42	GC04M055427	22.2268	https://www.genecards.org/cgi-bin/carddisp.pl?gene=CLOCK
NEK8	NIMA Related Kinase 8	Protein Coding	40	GC17P028725	22.2259	https://www.genecards.org/cgi-bin/carddisp.pl?gene=NEK8
FFAR3	Free Fatty Acid Receptor 3	Protein Coding	35	GC19P067635	22.2249	https://www.genecards.org/cgi-bin/carddisp.pl?gene=FFAR3
PLK1	Polo Like Kinase 1	Protein Coding	48	GC16P024283	22.2136	https://www.genecards.org/cgi-bin/carddisp.pl?gene=PLK1
GABRA4	Gamma-Aminobutyric Acid Type A Receptor Subunit Alpha4	Protein Coding	44	GC04M046836	22.203	https://www.genecards.org/cgi-bin/carddisp.pl?gene=GABRA4
CXCL10	C-X-C Motif Chemokine Ligand 10	Protein Coding	42	GC04M076021	22.1913	https://www.genecards.org/cgi-bin/carddisp.pl?gene=CXCL10
GRM1	Glutamate Metabotropic Receptor 1	Protein Coding	49	GC06P145973	22.1896	https://www.genecards.org/cgi-bin/carddisp.pl?gene=GRM1
IFT140	Intraflagellar Transport 140	Protein Coding	40	GC16M007076	22.1881	https://www.genecards.org/cgi-bin/carddisp.pl?gene=IFT140
RYR2	Ryanodine Receptor 2	Protein Coding	46	GC01P237042	22.1773	https://www.genecards.org/cgi-bin/carddisp.pl?gene=RYR2
PHKA2	Phosphorylase Kinase Regulatory Subunit Alpha 2	Protein Coding	44	GC0XM018892	22.1468	https://www.genecards.org/cgi-bin/carddisp.pl?gene=PHKA2
ASIC2	Acid Sensing Ion Channel Subunit 2	Protein Coding	38	GC17M033013	22.1321	https://www.genecards.org/cgi-bin/carddisp.pl?gene=ASIC2
ITPR1	Inositol 1,4,5-Trisphosphate Receptor Type 1	Protein Coding	47	GC03P004486	22.1235	https://www.genecards.org/cgi-bin/carddisp.pl?gene=ITPR1
CCL3	C-C Motif Chemokine Ligand 3	Protein Coding	37	GC17M036088	22.1174	https://www.genecards.org/cgi-bin/carddisp.pl?gene=CCL3
ENO2	Enolase 2	Protein Coding	45	GC12P006913	22.1114	https://www.genecards.org/cgi-bin/carddisp.pl?gene=ENO2
DYRK1B	Dual Specificity Tyrosine Phosphorylation Regulated Kinase 1B	Protein Coding	46	GC19M039825	22.0937	https://www.genecards.org/cgi-bin/carddisp.pl?gene=DYRK1B
SGCB	Sarcoglycan Beta	Protein Coding	38	GC04M052019	22.0931	https://www.genecards.org/cgi-bin/carddisp.pl?gene=SGCB
GCN1	GCN1 Activator Of EIF2AK4	Protein Coding	29	GC12M120128	22.0907	https://www.genecards.org/cgi-bin/carddisp.pl?gene=GCN1
TBX1	T-Box Transcription Factor 1	Protein Coding	41	GC22P035812	22.0859	https://www.genecards.org/cgi-bin/carddisp.pl?gene=TBX1
MDH1	Malate Dehydrogenase 1	Protein Coding	44	GC02P063557	22.0722	https://www.genecards.org/cgi-bin/carddisp.pl?gene=MDH1
RAB7A	RAB7A, Member RAS Oncogene Family	Protein Coding	45	GC03P134197	22.061	https://www.genecards.org/cgi-bin/carddisp.pl?gene=RAB7A
HCRT	Hypocretin Neuropeptide Precursor	Protein Coding	39	GC17M042236	22.0463	https://www.genecards.org/cgi-bin/carddisp.pl?gene=HCRT
CRB1	Crumbs Cell Polarity Complex Component 1	Protein Coding	43	GC01P197170	22.0415	https://www.genecards.org/cgi-bin/carddisp.pl?gene=CRB1
SRF	Serum Response Factor	Protein Coding	41	GC06P043171	22.0245	https://www.genecards.org/cgi-bin/carddisp.pl?gene=SRF
ACOT8	Acyl-CoA Thioesterase 8	Protein Coding	37	GC20M045841	22.0173	https://www.genecards.org/cgi-bin/carddisp.pl?gene=ACOT8
MYOG	Myogenin	Protein Coding	38	GC01M203083	22.0159	https://www.genecards.org/cgi-bin/carddisp.pl?gene=MYOG
GRIK2	Glutamate Ionotropic Receptor Kainate Type Subunit 2	Protein Coding	46	GC06P100962	22.0113	https://www.genecards.org/cgi-bin/carddisp.pl?gene=GRIK2
RRAS	RAS Related	Protein Coding	41	GC19M049635	22.0061	https://www.genecards.org/cgi-bin/carddisp.pl?gene=RRAS
SLC22A2	Solute Carrier Family 22 Member 2	Protein Coding	44	GC06M160190	22.0029	https://www.genecards.org/cgi-bin/carddisp.pl?gene=SLC22A2
CTSK	Cathepsin K	Protein Coding	49	GC01M152112	21.9937	https://www.genecards.org/cgi-bin/carddisp.pl?gene=CTSK
AP2M1	Adaptor Related Protein Complex 2 Subunit Mu 1	Protein Coding	43	GC03P184174	21.9846	https://www.genecards.org/cgi-bin/carddisp.pl?gene=AP2M1
ALDH1A2	Aldehyde Dehydrogenase 1 Family Member A2	Protein Coding	46	GC15M089827	21.9777	https://www.genecards.org/cgi-bin/carddisp.pl?gene=ALDH1A2
NCAM1	Neural Cell Adhesion Molecule 1	Protein Coding	45	GC11P112961	21.9685	https://www.genecards.org/cgi-bin/carddisp.pl?gene=NCAM1
SIGLEC1	Sialic Acid Binding Ig Like Lectin 1	Protein Coding	40	GC20M003686	21.9664	https://www.genecards.org/cgi-bin/carddisp.pl?gene=SIGLEC1
CHEK1	Checkpoint Kinase 1	Protein Coding	48	GC11P125625	21.9647	https://www.genecards.org/cgi-bin/carddisp.pl?gene=CHEK1
ADRB1	Adrenoceptor Beta 1	Protein Coding	46	GC10P114044	21.9639	https://www.genecards.org/cgi-bin/carddisp.pl?gene=ADRB1
WNT1	Wnt Family Member 1	Protein Coding	44	GC12P049348	21.9583	https://www.genecards.org/cgi-bin/carddisp.pl?gene=WNT1
PTPRC	Protein Tyrosine Phosphatase Receptor Type C	Protein Coding	49	GC01P198607	21.9478	https://www.genecards.org/cgi-bin/carddisp.pl?gene=PTPRC
NFS1	NFS1 Cysteine Desulfurase	Protein Coding	45	GC20M035668	21.9458	https://www.genecards.org/cgi-bin/carddisp.pl?gene=NFS1
RPL11	Ribosomal Protein L11	Protein Coding	46	GC01P023691	21.9432	https://www.genecards.org/cgi-bin/carddisp.pl?gene=RPL11
PCDH15	Protocadherin Related 15	Protein Coding	40	GC10M053802	21.9411	https://www.genecards.org/cgi-bin/carddisp.pl?gene=PCDH15
HBG1	Hemoglobin Subunit Gamma 1	Protein Coding	41	GC11M006441	21.9365	https://www.genecards.org/cgi-bin/carddisp.pl?gene=HBG1
SLC22A4	Solute Carrier Family 22 Member 4	Protein Coding	44	GC05P132294	21.9191	https://www.genecards.org/cgi-bin/carddisp.pl?gene=SLC22A4
LIF	LIF Interleukin 6 Family Cytokine	Protein Coding	40	GC22M030240	21.918	https://www.genecards.org/cgi-bin/carddisp.pl?gene=LIF
NOG	Noggin	Protein Coding	45	GC17P056593	21.9095	https://www.genecards.org/cgi-bin/carddisp.pl?gene=NOG
CYP11B1	Cytochrome P450 Family 11 Subfamily B Member 1	Protein Coding	46	GC08M142872	21.8872	https://www.genecards.org/cgi-bin/carddisp.pl?gene=CYP11B1
MAF	MAF BZIP Transcription Factor	Protein Coding	44	GC16M079204	21.8804	https://www.genecards.org/cgi-bin/carddisp.pl?gene=MAF
POLE	DNA Polymerase Epsilon, Catalytic Subunit	Protein Coding	47	GC12M132689	21.8801	https://www.genecards.org/cgi-bin/carddisp.pl?gene=POLE
SLC2A3	Solute Carrier Family 2 Member 3	Protein Coding	46	GC12M007919	21.8746	https://www.genecards.org/cgi-bin/carddisp.pl?gene=SLC2A3
CDC73	Cell Division Cycle 73	Protein Coding	44	GC01P193121	21.8726	https://www.genecards.org/cgi-bin/carddisp.pl?gene=CDC73
GBE1	1,4-Alpha-Glucan Branching Enzyme 1	Protein Coding	42	GC03M081489	21.8699	https://www.genecards.org/cgi-bin/carddisp.pl?gene=GBE1
GABRR1	Gamma-Aminobutyric Acid Type A Receptor Subunit Rho1	Protein Coding	41	GC06M089177	21.8458	https://www.genecards.org/cgi-bin/carddisp.pl?gene=GABRR1
SLC6A1	Solute Carrier Family 6 Member 1	Protein Coding	46	GC03P012472	21.8375	https://www.genecards.org/cgi-bin/carddisp.pl?gene=SLC6A1
SULT2A1	Sulfotransferase Family 2A Member 1	Protein Coding	42	GC19M047870	21.8254	https://www.genecards.org/cgi-bin/carddisp.pl?gene=SULT2A1
FTL	Ferritin Light Chain	Protein Coding	45	GC19P048965	21.8183	https://www.genecards.org/cgi-bin/carddisp.pl?gene=FTL
NF2	NF2, Moesin-Ezrin-Radixin Like (MERLIN) Tumor Suppressor	Protein Coding	46	GC22P029603	21.808	https://www.genecards.org/cgi-bin/carddisp.pl?gene=NF2
THRA	Thyroid Hormone Receptor Alpha	Protein Coding	46	GC17P040058	21.8035	https://www.genecards.org/cgi-bin/carddisp.pl?gene=THRA
GABRR2	Gamma-Aminobutyric Acid Type A Receptor Subunit Rho2	Protein Coding	39	GC06M089257	21.8033	https://www.genecards.org/cgi-bin/carddisp.pl?gene=GABRR2
DLG4	Discs Large MAGUK Scaffold Protein 4	Protein Coding	46	GC17M007189	21.7985	https://www.genecards.org/cgi-bin/carddisp.pl?gene=DLG4
LCK	LCK Proto-Oncogene, Src Family Tyrosine Kinase	Protein Coding	50	GC01P032251	21.7956	https://www.genecards.org/cgi-bin/carddisp.pl?gene=LCK
IARS1	Isoleucyl-TRNA Synthetase 1	Protein Coding	35	GC09M094184	21.79	https://www.genecards.org/cgi-bin/carddisp.pl?gene=IARS1
USH2A	Usherin	Protein Coding	38	GC01M215622	21.787	https://www.genecards.org/cgi-bin/carddisp.pl?gene=USH2A
SLC7A13	Solute Carrier Family 7 Member 13	Protein Coding	33	GC08M086214	21.7784	https://www.genecards.org/cgi-bin/carddisp.pl?gene=SLC7A13
F13A1	Coagulation Factor XIII A Chain	Protein Coding	45	GC06M006144	21.7778	https://www.genecards.org/cgi-bin/carddisp.pl?gene=F13A1
CSF2RB	Colony Stimulating Factor 2 Receptor Subunit Beta	Protein Coding	46	GC22P036913	21.7729	https://www.genecards.org/cgi-bin/carddisp.pl?gene=CSF2RB
DGKE	Diacylglycerol Kinase Epsilon	Protein Coding	46	GC17P056834	21.7683	https://www.genecards.org/cgi-bin/carddisp.pl?gene=DGKE
VRK1	VRK Serine/Threonine Kinase 1	Protein Coding	47	GC14P096797	21.7663	https://www.genecards.org/cgi-bin/carddisp.pl?gene=VRK1
HSF1	Heat Shock Transcription Factor 1	Protein Coding	43	GC08P144291	21.7659	https://www.genecards.org/cgi-bin/carddisp.pl?gene=HSF1
HSPA1A	Heat Shock Protein Family A (Hsp70) Member 1A	Protein Coding	44	GC06P083713	21.7642	https://www.genecards.org/cgi-bin/carddisp.pl?gene=HSPA1A
MIR223	MicroRNA 223	RNA Gene	22	GC0XP066018	21.7628	https://www.genecards.org/cgi-bin/carddisp.pl?gene=MIR223
GALE	UDP-Galactose-4-Epimerase	Protein Coding	41	GC01M023795	21.7618	https://www.genecards.org/cgi-bin/carddisp.pl?gene=GALE
AGER	Advanced Glycosylation End-Product Specific Receptor	Protein Coding	44	GC06M032180	21.7616	https://www.genecards.org/cgi-bin/carddisp.pl?gene=AGER
SLC5A1	Solute Carrier Family 5 Member 1	Protein Coding	48	GC22P032043	21.7605	https://www.genecards.org/cgi-bin/carddisp.pl?gene=SLC5A1
PRDX5	Peroxiredoxin 5	Protein Coding	43	GC11P064370	21.7598	https://www.genecards.org/cgi-bin/carddisp.pl?gene=PRDX5
OTX2	Orthodenticle Homeobox 2	Protein Coding	45	GC14M056799	21.7583	https://www.genecards.org/cgi-bin/carddisp.pl?gene=OTX2
GALC	Galactosylceramidase	Protein Coding	44	GC14M087837	21.7549	https://www.genecards.org/cgi-bin/carddisp.pl?gene=GALC
MEGF8	Multiple EGF Like Domains 8	Protein Coding	36	GC19P042325	21.7518	https://www.genecards.org/cgi-bin/carddisp.pl?gene=MEGF8
SHMT2	Serine Hydroxymethyltransferase 2	Protein Coding	44	GC12P057229	21.751	https://www.genecards.org/cgi-bin/carddisp.pl?gene=SHMT2
LARS1	Leucyl-TRNA Synthetase 1	Protein Coding	37	GC05M146114	21.7355	https://www.genecards.org/cgi-bin/carddisp.pl?gene=LARS1
ADIPOR1	Adiponectin Receptor 1	Protein Coding	43	GC01M202940	21.7258	https://www.genecards.org/cgi-bin/carddisp.pl?gene=ADIPOR1
NR5A2	Nuclear Receptor Subfamily 5 Group A Member 2	Protein Coding	44	GC01P199996	21.7075	https://www.genecards.org/cgi-bin/carddisp.pl?gene=NR5A2
ATG16L1	Autophagy Related 16 Like 1	Protein Coding	41	GC02P233253	21.6985	https://www.genecards.org/cgi-bin/carddisp.pl?gene=ATG16L1
PGM1	Phosphoglucomutase 1	Protein Coding	46	GC01P063593	21.6944	https://www.genecards.org/cgi-bin/carddisp.pl?gene=PGM1
ACSL5	Acyl-CoA Synthetase Long Chain Family Member 5	Protein Coding	41	GC10P112374	21.6809	https://www.genecards.org/cgi-bin/carddisp.pl?gene=ACSL5
AHSG	Alpha 2-HS Glycoprotein	Protein Coding	42	GC03P186629	21.6583	https://www.genecards.org/cgi-bin/carddisp.pl?gene=AHSG
AP1S1	Adaptor Related Protein Complex 1 Subunit Sigma 1	Protein Coding	38	GC07P101154	21.6572	https://www.genecards.org/cgi-bin/carddisp.pl?gene=AP1S1
ADIPOR2	Adiponectin Receptor 2	Protein Coding	41	GC12P001670	21.6491	https://www.genecards.org/cgi-bin/carddisp.pl?gene=ADIPOR2
ARID1A	AT-Rich Interaction Domain 1A	Protein Coding	42	GC01P026693	21.6415	https://www.genecards.org/cgi-bin/carddisp.pl?gene=ARID1A
TACR1	Tachykinin Receptor 1	Protein Coding	44	GC02M075112	21.6391	https://www.genecards.org/cgi-bin/carddisp.pl?gene=TACR1
ABCD2	ATP Binding Cassette Subfamily D Member 2	Protein Coding	40	GC12M039530	21.6385	https://www.genecards.org/cgi-bin/carddisp.pl?gene=ABCD2
SLC20A2	Solute Carrier Family 20 Member 2	Protein Coding	45	GC08M042416	21.6358	https://www.genecards.org/cgi-bin/carddisp.pl?gene=SLC20A2
LPAR6	Lysophosphatidic Acid Receptor 6	Protein Coding	42	GC13M048389	21.6348	https://www.genecards.org/cgi-bin/carddisp.pl?gene=LPAR6
FGF8	Fibroblast Growth Factor 8	Protein Coding	45	GC10M101770	21.6297	https://www.genecards.org/cgi-bin/carddisp.pl?gene=FGF8
LOC109610631	Aristaless Related Homeobox Polyalanine Expansion Region	Biological Region	2	GC0XP025013	21.618	https://www.genecards.org/cgi-bin/carddisp.pl?gene=LOC109610631
ZMPSTE24	Zinc Metallopeptidase STE24	Protein Coding	40	GC01P040258	21.6138	https://www.genecards.org/cgi-bin/carddisp.pl?gene=ZMPSTE24
RBP3	Retinol Binding Protein 3	Protein Coding	41	GC10P047348	21.6018	https://www.genecards.org/cgi-bin/carddisp.pl?gene=RBP3
TUFM	Tu Translation Elongation Factor, Mitochondrial	Protein Coding	45	GC16M036978	21.6	https://www.genecards.org/cgi-bin/carddisp.pl?gene=TUFM
NFU1	NFU1 Iron-Sulfur Cluster Scaffold	Protein Coding	41	GC02M069395	21.5944	https://www.genecards.org/cgi-bin/carddisp.pl?gene=NFU1
PPP1CB	Protein Phosphatase 1 Catalytic Subunit Beta	Protein Coding	45	GC02P028752	21.5768	https://www.genecards.org/cgi-bin/carddisp.pl?gene=PPP1CB
MRE11	MRE11 Homolog, Double Strand Break Repair Nuclease	Protein Coding	39	GC11M096553	21.5721	https://www.genecards.org/cgi-bin/carddisp.pl?gene=MRE11
LARS2	Leucyl-TRNA Synthetase 2, Mitochondrial	Protein Coding	43	GC03P046752	21.563	https://www.genecards.org/cgi-bin/carddisp.pl?gene=LARS2
C1QTNF5	C1q And TNF Related 5	Protein Coding	38	GC11M119338	21.5518	https://www.genecards.org/cgi-bin/carddisp.pl?gene=C1QTNF5
PKHD1	PKHD1 Ciliary IPT Domain Containing Fibrocystin/Polyductin	Protein Coding	37	GC06M066305	21.5511	https://www.genecards.org/cgi-bin/carddisp.pl?gene=PKHD1
CRPPA	CDP-L-Ribitol Pyrophosphorylase A	Protein Coding	30	GC07M016088	21.5497	https://www.genecards.org/cgi-bin/carddisp.pl?gene=CRPPA
GRM5	Glutamate Metabotropic Receptor 5	Protein Coding	46	GC11M088504	21.5448	https://www.genecards.org/cgi-bin/carddisp.pl?gene=GRM5
H6PD	Hexose-6-Phosphate Dehydrogenase/Glucose 1-Dehydrogenase	Protein Coding	42	GC01P009234	21.5428	https://www.genecards.org/cgi-bin/carddisp.pl?gene=H6PD
TUBB1	Tubulin Beta 1 Class VI	Protein Coding	46	GC20P059020	21.5347	https://www.genecards.org/cgi-bin/carddisp.pl?gene=TUBB1
FLCN	Folliculin	Protein Coding	41	GC17M017212	21.5244	https://www.genecards.org/cgi-bin/carddisp.pl?gene=FLCN
ACO2	Aconitase 2	Protein Coding	45	GC22P041559	21.5205	https://www.genecards.org/cgi-bin/carddisp.pl?gene=ACO2
SLC25A12	Solute Carrier Family 25 Member 12	Protein Coding	45	GC02M171783	21.5026	https://www.genecards.org/cgi-bin/carddisp.pl?gene=SLC25A12
CDH2	Cadherin 2	Protein Coding	50	GC18M027950	21.5012	https://www.genecards.org/cgi-bin/carddisp.pl?gene=CDH2
DYSF	Dysferlin	Protein Coding	42	GC02P071453	21.4926	https://www.genecards.org/cgi-bin/carddisp.pl?gene=DYSF
EPAS1	Endothelial PAS Domain Protein 1	Protein Coding	48	GC02P046293	21.4906	https://www.genecards.org/cgi-bin/carddisp.pl?gene=EPAS1
SIRT6	Sirtuin 6	Protein Coding	43	GC19M004174	21.4873	https://www.genecards.org/cgi-bin/carddisp.pl?gene=SIRT6
ALDH1A3	Aldehyde Dehydrogenase 1 Family Member A3	Protein Coding	44	GC15P100877	21.4786	https://www.genecards.org/cgi-bin/carddisp.pl?gene=ALDH1A3
YARS1	Tyrosyl-TRNA Synthetase 1	Protein Coding	36	GC01M032776	21.4509	https://www.genecards.org/cgi-bin/carddisp.pl?gene=YARS1
GCKR	Glucokinase Regulator	Protein Coding	41	GC02P027496	21.443	https://www.genecards.org/cgi-bin/carddisp.pl?gene=GCKR
SIGLEC12	Sialic Acid Binding Ig Like Lectin 12	Protein Coding	38	GC19M051491	21.4422	https://www.genecards.org/cgi-bin/carddisp.pl?gene=SIGLEC12
POU1F1	POU Class 1 Homeobox 1	Protein Coding	41	GC03M087259	21.4212	https://www.genecards.org/cgi-bin/carddisp.pl?gene=POU1F1
AIRE	Autoimmune Regulator	Protein Coding	44	GC21P044285	21.4178	https://www.genecards.org/cgi-bin/carddisp.pl?gene=AIRE
ARNT	Aryl Hydrocarbon Receptor Nuclear Translocator	Protein Coding	42	GC01M150809	21.4169	https://www.genecards.org/cgi-bin/carddisp.pl?gene=ARNT
DIO1	Iodothyronine Deiodinase 1	Protein Coding	41	GC01P053891	21.4039	https://www.genecards.org/cgi-bin/carddisp.pl?gene=DIO1
MTHFS	Methenyltetrahydrofolate Synthetase	Protein Coding	42	GC15M079833	21.3965	https://www.genecards.org/cgi-bin/carddisp.pl?gene=MTHFS
GSTA1	Glutathione S-Transferase Alpha 1	Protein Coding	41	GC06M052791	21.3926	https://www.genecards.org/cgi-bin/carddisp.pl?gene=GSTA1
ALAS1	5'-Aminolevulinate Synthase 1	Protein Coding	42	GC03P052198	21.3822	https://www.genecards.org/cgi-bin/carddisp.pl?gene=ALAS1
LRP1B	LDL Receptor Related Protein 1B	Protein Coding	41	GC02M140231	21.3793	https://www.genecards.org/cgi-bin/carddisp.pl?gene=LRP1B
LIG4	DNA Ligase 4	Protein Coding	46	GC13M108207	21.3792	https://www.genecards.org/cgi-bin/carddisp.pl?gene=LIG4
POMGNT2	Protein O-Linked Mannose N-Acetylglucosaminyltransferase 2 (Beta 1,4-)	Protein Coding	36	GC03M043121	21.3787	https://www.genecards.org/cgi-bin/carddisp.pl?gene=POMGNT2
ACTR3	Actin Related Protein 3	Protein Coding	40	GC02P113889	21.3754	https://www.genecards.org/cgi-bin/carddisp.pl?gene=ACTR3
DMP1	Dentin Matrix Acidic Phosphoprotein 1	Protein Coding	42	GC04P087650	21.3694	https://www.genecards.org/cgi-bin/carddisp.pl?gene=DMP1
THPO	Thrombopoietin	Protein Coding	42	GC03M184371	21.363	https://www.genecards.org/cgi-bin/carddisp.pl?gene=THPO
SMARCC1	SWI/SNF Related, Matrix Associated, Actin Dependent Regulator Of Chromatin Subfamily C Member 1	Protein Coding	41	GC03M047585	21.3544	https://www.genecards.org/cgi-bin/carddisp.pl?gene=SMARCC1
ITGB4	Integrin Subunit Beta 4	Protein Coding	47	GC17P075721	21.3511	https://www.genecards.org/cgi-bin/carddisp.pl?gene=ITGB4
DCTN1	Dynactin Subunit 1	Protein Coding	45	GC02M074361	21.3496	https://www.genecards.org/cgi-bin/carddisp.pl?gene=DCTN1
FIG4	FIG4 Phosphoinositide 5-Phosphatase	Protein Coding	43	GC06P109691	21.3458	https://www.genecards.org/cgi-bin/carddisp.pl?gene=FIG4
LRRC56	Leucine Rich Repeat Containing 56	Protein Coding	34	GC11P000518	21.3437	https://www.genecards.org/cgi-bin/carddisp.pl?gene=LRRC56
COL4A5	Collagen Type IV Alpha 5 Chain	Protein Coding	43	GC0XP108439	21.3388	https://www.genecards.org/cgi-bin/carddisp.pl?gene=COL4A5
CCNB1	Cyclin B1	Protein Coding	44	GC05P069167	21.3376	https://www.genecards.org/cgi-bin/carddisp.pl?gene=CCNB1
CSTB	Cystatin B	Protein Coding	45	GC21M043772	21.3302	https://www.genecards.org/cgi-bin/carddisp.pl?gene=CSTB
AGPS	Alkylglycerone Phosphate Synthase	Protein Coding	41	GC02P177392	21.3184	https://www.genecards.org/cgi-bin/carddisp.pl?gene=AGPS
IL1RAPL2	Interleukin 1 Receptor Accessory Protein Like 2	Protein Coding	38	GC0XP104566	21.2991	https://www.genecards.org/cgi-bin/carddisp.pl?gene=IL1RAPL2
RHD	Rh Blood Group D Antigen	Protein Coding	41	GC01P025272	21.2297	https://www.genecards.org/cgi-bin/carddisp.pl?gene=RHD
KCNQ3	Potassium Voltage-Gated Channel Subfamily Q Member 3	Protein Coding	45	GC08M132120	21.2267	https://www.genecards.org/cgi-bin/carddisp.pl?gene=KCNQ3
ARNTL	Aryl Hydrocarbon Receptor Nuclear Translocator Like	Protein Coding	40	GC11P013276	21.2254	https://www.genecards.org/cgi-bin/carddisp.pl?gene=ARNTL
DYNC1H1	Dynein Cytoplasmic 1 Heavy Chain 1	Protein Coding	43	GC14P109704	21.2251	https://www.genecards.org/cgi-bin/carddisp.pl?gene=DYNC1H1
SIGLEC7	Sialic Acid Binding Ig Like Lectin 7	Protein Coding	40	GC19P051142	21.2226	https://www.genecards.org/cgi-bin/carddisp.pl?gene=SIGLEC7
NSD1	Nuclear Receptor Binding SET Domain Protein 1	Protein Coding	42	GC05P177138	21.222	https://www.genecards.org/cgi-bin/carddisp.pl?gene=NSD1
NKX2-5	NK2 Homeobox 5	Protein Coding	43	GC05M173232	21.215	https://www.genecards.org/cgi-bin/carddisp.pl?gene=NKX2-5
PECAM1	Platelet And Endothelial Cell Adhesion Molecule 1	Protein Coding	40	GC17M064319	21.2131	https://www.genecards.org/cgi-bin/carddisp.pl?gene=PECAM1
MOCOS	Molybdenum Cofactor Sulfurase	Protein Coding	40	GC18P036187	21.2113	https://www.genecards.org/cgi-bin/carddisp.pl?gene=MOCOS
NDUFS2	NADH:Ubiquinone Oxidoreductase Core Subunit S2	Protein Coding	43	GC01P161197	21.174	https://www.genecards.org/cgi-bin/carddisp.pl?gene=NDUFS2
ELOVL7	ELOVL Fatty Acid Elongase 7	Protein Coding	36	GC05M060751	21.1682	https://www.genecards.org/cgi-bin/carddisp.pl?gene=ELOVL7
HTRA2	HtrA Serine Peptidase 2	Protein Coding	44	GC02P074529	21.1551	https://www.genecards.org/cgi-bin/carddisp.pl?gene=HTRA2
PSMB8	Proteasome 20S Subunit Beta 8	Protein Coding	48	GC06M032840	21.1498	https://www.genecards.org/cgi-bin/carddisp.pl?gene=PSMB8
KLK4	Kallikrein Related Peptidase 4	Protein Coding	43	GC19M066193	21.1407	https://www.genecards.org/cgi-bin/carddisp.pl?gene=KLK4
KAT2B	Lysine Acetyltransferase 2B	Protein Coding	46	GC03P020043	21.1386	https://www.genecards.org/cgi-bin/carddisp.pl?gene=KAT2B
TUBA1A	Tubulin Alpha 1a	Protein Coding	46	GC12M049184	21.1296	https://www.genecards.org/cgi-bin/carddisp.pl?gene=TUBA1A
STX1A	Syntaxin 1A	Protein Coding	45	GC07M073700	21.1238	https://www.genecards.org/cgi-bin/carddisp.pl?gene=STX1A
PSMB9	Proteasome 20S Subunit Beta 9	Protein Coding	45	GC06P083730	21.1213	https://www.genecards.org/cgi-bin/carddisp.pl?gene=PSMB9
NDUFB10	NADH:Ubiquinone Oxidoreductase Subunit B10	Protein Coding	42	GC16P011690	21.1016	https://www.genecards.org/cgi-bin/carddisp.pl?gene=NDUFB10
ERBB3	Erb-B2 Receptor Tyrosine Kinase 3	Protein Coding	51	GC12P057264	21.0982	https://www.genecards.org/cgi-bin/carddisp.pl?gene=ERBB3
RIPK1	Receptor Interacting Serine/Threonine Kinase 1	Protein Coding	46	GC06P003275	21.0905	https://www.genecards.org/cgi-bin/carddisp.pl?gene=RIPK1
SPTB	Spectrin Beta, Erythrocytic	Protein Coding	41	GC14M064746	21.0736	https://www.genecards.org/cgi-bin/carddisp.pl?gene=SPTB
NMNAT1	Nicotinamide Nucleotide Adenylyltransferase 1	Protein Coding	46	GC01P009944	21.0714	https://www.genecards.org/cgi-bin/carddisp.pl?gene=NMNAT1
AQP2	Aquaporin 2	Protein Coding	45	GC12P049950	21.0667	https://www.genecards.org/cgi-bin/carddisp.pl?gene=AQP2
CD9	CD9 Molecule	Protein Coding	41	GC12P021026	21.0606	https://www.genecards.org/cgi-bin/carddisp.pl?gene=CD9
MIR106B	MicroRNA 106b	RNA Gene	22	GC07M101892	21.0602	https://www.genecards.org/cgi-bin/carddisp.pl?gene=MIR106B
GLYAT	Glycine-N-Acyltransferase	Protein Coding	40	GC11M089461	21.0591	https://www.genecards.org/cgi-bin/carddisp.pl?gene=GLYAT
GLI3	GLI Family Zinc Finger 3	Protein Coding	46	GC07M041960	21.0567	https://www.genecards.org/cgi-bin/carddisp.pl?gene=GLI3
KRT8	Keratin 8	Protein Coding	45	GC12M052897	21.0542	https://www.genecards.org/cgi-bin/carddisp.pl?gene=KRT8
LMNB1	Lamin B1	Protein Coding	45	GC05P126776	21.0519	https://www.genecards.org/cgi-bin/carddisp.pl?gene=LMNB1
JAK1	Janus Kinase 1	Protein Coding	51	GC01M064833	21.0464	https://www.genecards.org/cgi-bin/carddisp.pl?gene=JAK1
PPT1	Palmitoyl-Protein Thioesterase 1	Protein Coding	45	GC01M040074	21.0318	https://www.genecards.org/cgi-bin/carddisp.pl?gene=PPT1
ATP5F1E	ATP Synthase F1 Subunit Epsilon	Protein Coding	34	GC20M059026	21.0302	https://www.genecards.org/cgi-bin/carddisp.pl?gene=ATP5F1E
ATF3	Activating Transcription Factor 3	Protein Coding	42	GC01P212565	21.0277	https://www.genecards.org/cgi-bin/carddisp.pl?gene=ATF3
PLD1	Phospholipase D1	Protein Coding	47	GC03M171600	21.0212	https://www.genecards.org/cgi-bin/carddisp.pl?gene=PLD1
NEK3	NIMA Related Kinase 3	Protein Coding	40	GC13M052132	21.0185	https://www.genecards.org/cgi-bin/carddisp.pl?gene=NEK3
DVL2	Dishevelled Segment Polarity Protein 2	Protein Coding	44	GC17M007225	21.0166	https://www.genecards.org/cgi-bin/carddisp.pl?gene=DVL2
FRZB	Frizzled Related Protein	Protein Coding	40	GC02M182833	21.011	https://www.genecards.org/cgi-bin/carddisp.pl?gene=FRZB
PNLIPRP1	Pancreatic Lipase Related Protein 1	Protein Coding	39	GC10P116590	21.0108	https://www.genecards.org/cgi-bin/carddisp.pl?gene=PNLIPRP1
C1QBP	Complement C1q Binding Protein	Protein Coding	43	GC17M005432	20.99	https://www.genecards.org/cgi-bin/carddisp.pl?gene=C1QBP
MAPK8IP1	Mitogen-Activated Protein Kinase 8 Interacting Protein 1	Protein Coding	44	GC11P046501	20.9768	https://www.genecards.org/cgi-bin/carddisp.pl?gene=MAPK8IP1
FCGR2A	Fc Gamma Receptor IIa	Protein Coding	45	GC01P161505	20.9707	https://www.genecards.org/cgi-bin/carddisp.pl?gene=FCGR2A
LBP	Lipopolysaccharide Binding Protein	Protein Coding	42	GC20P038346	20.9408	https://www.genecards.org/cgi-bin/carddisp.pl?gene=LBP
TGM1	Transglutaminase 1	Protein Coding	45	GC14M024249	20.9393	https://www.genecards.org/cgi-bin/carddisp.pl?gene=TGM1
PAK1	P21 (RAC1) Activated Kinase 1	Protein Coding	46	GC11M090480	20.9384	https://www.genecards.org/cgi-bin/carddisp.pl?gene=PAK1
GNRHR	Gonadotropin Releasing Hormone Receptor	Protein Coding	45	GC04M067737	20.9356	https://www.genecards.org/cgi-bin/carddisp.pl?gene=GNRHR
TFF1	Trefoil Factor 1	Protein Coding	41	GC21M042362	20.9304	https://www.genecards.org/cgi-bin/carddisp.pl?gene=TFF1
IL15	Interleukin 15	Protein Coding	38	GC04P141636	20.9298	https://www.genecards.org/cgi-bin/carddisp.pl?gene=IL15
AGL	Amylo-Alpha-1, 6-Glucosidase, 4-Alpha-Glucanotransferase	Protein Coding	44	GC01P099850	20.929	https://www.genecards.org/cgi-bin/carddisp.pl?gene=AGL
BLOC1S1	Biogenesis Of Lysosomal Organelles Complex 1 Subunit 1	Protein Coding	35	GC12P055894	20.9279	https://www.genecards.org/cgi-bin/carddisp.pl?gene=BLOC1S1
ALDOA	Aldolase, Fructose-Bisphosphate A	Protein Coding	46	GC16P030064	20.9267	https://www.genecards.org/cgi-bin/carddisp.pl?gene=ALDOA
SOCS1	Suppressor Of Cytokine Signaling 1	Protein Coding	42	GC16M012261	20.9254	https://www.genecards.org/cgi-bin/carddisp.pl?gene=SOCS1
CEACAM1	CEA Cell Adhesion Molecule 1	Protein Coding	42	GC19M042507	20.9232	https://www.genecards.org/cgi-bin/carddisp.pl?gene=CEACAM1
ANGPTL3	Angiopoietin Like 3	Protein Coding	44	GC01P062597	20.9219	https://www.genecards.org/cgi-bin/carddisp.pl?gene=ANGPTL3
POLR2L	RNA Polymerase II, I And III Subunit L	Protein Coding	40	GC11M003227	20.9157	https://www.genecards.org/cgi-bin/carddisp.pl?gene=POLR2L
GRM7	Glutamate Metabotropic Receptor 7	Protein Coding	45	GC03P006770	20.9128	https://www.genecards.org/cgi-bin/carddisp.pl?gene=GRM7
NR4A1	Nuclear Receptor Subfamily 4 Group A Member 1	Protein Coding	45	GC12P052022	20.9076	https://www.genecards.org/cgi-bin/carddisp.pl?gene=NR4A1
RARRES1	Retinoic Acid Receptor Responder 1	Protein Coding	40	GC03M158696	20.9001	https://www.genecards.org/cgi-bin/carddisp.pl?gene=RARRES1
PAX8	Paired Box 8	Protein Coding	44	GC02M113215	20.8992	https://www.genecards.org/cgi-bin/carddisp.pl?gene=PAX8
SLC66A1	Solute Carrier Family 66 Member 1	Protein Coding	28	GC01P019313	20.8841	https://www.genecards.org/cgi-bin/carddisp.pl?gene=SLC66A1
TIMP2	TIMP Metallopeptidase Inhibitor 2	Protein Coding	41	GC17M078852	20.879	https://www.genecards.org/cgi-bin/carddisp.pl?gene=TIMP2
CTCF	CCCTC-Binding Factor	Protein Coding	45	GC16P067563	20.8774	https://www.genecards.org/cgi-bin/carddisp.pl?gene=CTCF
DDX41	DEAD-Box Helicase 41	Protein Coding	43	GC05M177511	20.8746	https://www.genecards.org/cgi-bin/carddisp.pl?gene=DDX41
CMAHP	Cytidine Monophospho-N-Acetylneuraminic Acid Hydroxylase, Pseudogene	Pseudogene	22	GC06M025082	20.8701	https://www.genecards.org/cgi-bin/carddisp.pl?gene=CMAHP
SERPINA7	Serpin Family A Member 7	Protein Coding	40	GC0XM106032	20.8671	https://www.genecards.org/cgi-bin/carddisp.pl?gene=SERPINA7
GATA6	GATA Binding Protein 6	Protein Coding	45	GC18P022169	20.8662	https://www.genecards.org/cgi-bin/carddisp.pl?gene=GATA6
IBSP	Integrin Binding Sialoprotein	Protein Coding	37	GC04P087799	20.8626	https://www.genecards.org/cgi-bin/carddisp.pl?gene=IBSP
RASSF1	Ras Association Domain Family Member 1	Protein Coding	42	GC03M050329	20.8478	https://www.genecards.org/cgi-bin/carddisp.pl?gene=RASSF1
TAF1	TATA-Box Binding Protein Associated Factor 1	Protein Coding	44	GC0XP071366	20.8424	https://www.genecards.org/cgi-bin/carddisp.pl?gene=TAF1
GPI	Glucose-6-Phosphate Isomerase	Protein Coding	46	GC19P034359	20.8354	https://www.genecards.org/cgi-bin/carddisp.pl?gene=GPI
IL4R	Interleukin 4 Receptor	Protein Coding	46	GC16P027992	20.8314	https://www.genecards.org/cgi-bin/carddisp.pl?gene=IL4R
AARS1	Alanyl-TRNA Synthetase 1	Protein Coding	36	GC16M070726	20.8293	https://www.genecards.org/cgi-bin/carddisp.pl?gene=AARS1
PTPA	Protein Phosphatase 2 Phosphatase Activator	Protein Coding	33	GC09P129111	20.8139	https://www.genecards.org/cgi-bin/carddisp.pl?gene=PTPA
EEF2	Eukaryotic Translation Elongation Factor 2	Protein Coding	47	GC19M003976	20.813	https://www.genecards.org/cgi-bin/carddisp.pl?gene=EEF2
DGKQ	Diacylglycerol Kinase Theta	Protein Coding	41	GC04M000958	20.7847	https://www.genecards.org/cgi-bin/carddisp.pl?gene=DGKQ
SOCS3	Suppressor Of Cytokine Signaling 3	Protein Coding	41	GC17M078356	20.7552	https://www.genecards.org/cgi-bin/carddisp.pl?gene=SOCS3
GNPAT	Glyceronephosphate O-Acyltransferase	Protein Coding	44	GC01P231241	20.7492	https://www.genecards.org/cgi-bin/carddisp.pl?gene=GNPAT
AXIN2	Axin 2	Protein Coding	46	GC17M065528	20.7387	https://www.genecards.org/cgi-bin/carddisp.pl?gene=AXIN2
RAN	RAN, Member RAS Oncogene Family	Protein Coding	42	GC12P130871	20.7374	https://www.genecards.org/cgi-bin/carddisp.pl?gene=RAN
KLK7	Kallikrein Related Peptidase 7	Protein Coding	40	GC19M066197	20.7316	https://www.genecards.org/cgi-bin/carddisp.pl?gene=KLK7
USF1	Upstream Transcription Factor 1	Protein Coding	42	GC01M161039	20.7229	https://www.genecards.org/cgi-bin/carddisp.pl?gene=USF1
RAC2	Rac Family Small GTPase 2	Protein Coding	49	GC22M057489	20.7212	https://www.genecards.org/cgi-bin/carddisp.pl?gene=RAC2
SCARB2	Scavenger Receptor Class B Member 2	Protein Coding	43	GC04M076158	20.7186	https://www.genecards.org/cgi-bin/carddisp.pl?gene=SCARB2
UGT2B15	UDP Glucuronosyltransferase Family 2 Member B15	Protein Coding	43	GC04M068646	20.7136	https://www.genecards.org/cgi-bin/carddisp.pl?gene=UGT2B15
PMM2	Phosphomannomutase 2	Protein Coding	45	GC16P008788	20.7127	https://www.genecards.org/cgi-bin/carddisp.pl?gene=PMM2
CDK9	Cyclin Dependent Kinase 9	Protein Coding	44	GC09P128023	20.7097	https://www.genecards.org/cgi-bin/carddisp.pl?gene=CDK9
CHI3L1	Chitinase 3 Like 1	Protein Coding	44	GC01M203148	20.7043	https://www.genecards.org/cgi-bin/carddisp.pl?gene=CHI3L1
IGF2BP2	Insulin Like Growth Factor 2 MRNA Binding Protein 2	Protein Coding	43	GC03M185643	20.7032	https://www.genecards.org/cgi-bin/carddisp.pl?gene=IGF2BP2
FRAXA	Fragile Site, Folic Acid Type, Rare, Fra(X)(Q27.3) A	Biological Region	7	GC0XP147950	20.7025	https://www.genecards.org/cgi-bin/carddisp.pl?gene=FRAXA
GZMB	Granzyme B	Protein Coding	45	GC14M024630	20.6955	https://www.genecards.org/cgi-bin/carddisp.pl?gene=GZMB
PLA2G1B	Phospholipase A2 Group IB	Protein Coding	43	GC12M120322	20.6903	https://www.genecards.org/cgi-bin/carddisp.pl?gene=PLA2G1B
CLCN5	Chloride Voltage-Gated Channel 5	Protein Coding	42	GC0XP049922	20.6888	https://www.genecards.org/cgi-bin/carddisp.pl?gene=CLCN5
TBXAS1	Thromboxane A Synthase 1	Protein Coding	48	GC07P139777	20.6872	https://www.genecards.org/cgi-bin/carddisp.pl?gene=TBXAS1
CXCR2	C-X-C Motif Chemokine Receptor 2	Protein Coding	48	GC02P218125	20.6861	https://www.genecards.org/cgi-bin/carddisp.pl?gene=CXCR2
CCL4	C-C Motif Chemokine Ligand 4	Protein Coding	37	GC17P036103	20.6825	https://www.genecards.org/cgi-bin/carddisp.pl?gene=CCL4
GDF15	Growth Differentiation Factor 15	Protein Coding	40	GC19P066244	20.6821	https://www.genecards.org/cgi-bin/carddisp.pl?gene=GDF15
SMARCD1	SWI/SNF Related, Matrix Associated, Actin Dependent Regulator Of Chromatin, Subfamily D, Member 1	Protein Coding	40	GC12P050085	20.6778	https://www.genecards.org/cgi-bin/carddisp.pl?gene=SMARCD1
TGFBI	Transforming Growth Factor Beta Induced	Protein Coding	45	GC05P136027	20.6767	https://www.genecards.org/cgi-bin/carddisp.pl?gene=TGFBI
FGF21	Fibroblast Growth Factor 21	Protein Coding	37	GC19P067053	20.6711	https://www.genecards.org/cgi-bin/carddisp.pl?gene=FGF21
FOXG1	Forkhead Box G1	Protein Coding	42	GC14P028766	20.6666	https://www.genecards.org/cgi-bin/carddisp.pl?gene=FOXG1
PALB2	Partner And Localizer Of BRCA2	Protein Coding	42	GC16M023603	20.665	https://www.genecards.org/cgi-bin/carddisp.pl?gene=PALB2
HNRNPK	Heterogeneous Nuclear Ribonucleoprotein K	Protein Coding	43	GC09M093950	20.6639	https://www.genecards.org/cgi-bin/carddisp.pl?gene=HNRNPK
ANKRD1	Ankyrin Repeat Domain 1	Protein Coding	41	GC10M090912	20.6639	https://www.genecards.org/cgi-bin/carddisp.pl?gene=ANKRD1
WAS	WASP Actin Nucleation Promoting Factor	Protein Coding	46	GC0XP048676	20.6552	https://www.genecards.org/cgi-bin/carddisp.pl?gene=WAS
D2HGDH	D-2-Hydroxyglutarate Dehydrogenase	Protein Coding	40	GC02P241734	20.6535	https://www.genecards.org/cgi-bin/carddisp.pl?gene=D2HGDH
TLR9	Toll Like Receptor 9	Protein Coding	44	GC03M052222	20.6507	https://www.genecards.org/cgi-bin/carddisp.pl?gene=TLR9
AHI1	Abelson Helper Integration Site 1	Protein Coding	41	GC06M135283	20.6356	https://www.genecards.org/cgi-bin/carddisp.pl?gene=AHI1
SYP	Synaptophysin	Protein Coding	44	GC0XM049187	20.634	https://www.genecards.org/cgi-bin/carddisp.pl?gene=SYP
HEY2	Hes Related Family BHLH Transcription Factor With YRPW Motif 2	Protein Coding	38	GC06P125730	20.6338	https://www.genecards.org/cgi-bin/carddisp.pl?gene=HEY2
VCAN	Versican	Protein Coding	46	GC05P083471	20.6261	https://www.genecards.org/cgi-bin/carddisp.pl?gene=VCAN
ARID1B	AT-Rich Interaction Domain 1B	Protein Coding	42	GC06P156777	20.6251	https://www.genecards.org/cgi-bin/carddisp.pl?gene=ARID1B
ALOXE3	Arachidonate Lipoxygenase 3	Protein Coding	42	GC17M010428	20.6235	https://www.genecards.org/cgi-bin/carddisp.pl?gene=ALOXE3
ITPA	Inosine Triphosphatase	Protein Coding	44	GC20P004250	20.6209	https://www.genecards.org/cgi-bin/carddisp.pl?gene=ITPA
SPINK1	Serine Peptidase Inhibitor Kazal Type 1	Protein Coding	42	GC05M147825	20.6042	https://www.genecards.org/cgi-bin/carddisp.pl?gene=SPINK1
IGFBP2	Insulin Like Growth Factor Binding Protein 2	Protein Coding	42	GC02P216632	20.6014	https://www.genecards.org/cgi-bin/carddisp.pl?gene=IGFBP2
GABRE	Gamma-Aminobutyric Acid Type A Receptor Subunit Epsilon	Protein Coding	38	GC0XM151955	20.5958	https://www.genecards.org/cgi-bin/carddisp.pl?gene=GABRE
GABRR3	Gamma-Aminobutyric Acid Type A Receptor Subunit Rho3	Protein Coding	35	GC03M097986	20.5947	https://www.genecards.org/cgi-bin/carddisp.pl?gene=GABRR3
ASXL1	ASXL Transcriptional Regulator 1	Protein Coding	42	GC20P032661	20.5914	https://www.genecards.org/cgi-bin/carddisp.pl?gene=ASXL1
CYBB	Cytochrome B-245 Beta Chain	Protein Coding	46	GC0XP037780	20.5855	https://www.genecards.org/cgi-bin/carddisp.pl?gene=CYBB
LEPQTL1	Leptin, Serum Levels Of	Genetic Locus	3	GC02U903086	20.5814	https://www.genecards.org/cgi-bin/carddisp.pl?gene=LEPQTL1
CASP2	Caspase 2	Protein Coding	46	GC07P148375	20.5754	https://www.genecards.org/cgi-bin/carddisp.pl?gene=CASP2
MAP3K7	Mitogen-Activated Protein Kinase Kinase Kinase 7	Protein Coding	48	GC06M090513	20.5743	https://www.genecards.org/cgi-bin/carddisp.pl?gene=MAP3K7
HARS1	Histidyl-TRNA Synthetase 1	Protein Coding	34	GC05M140673	20.5632	https://www.genecards.org/cgi-bin/carddisp.pl?gene=HARS1
GPRC6A	G Protein-Coupled Receptor Class C Group 6 Member A	Protein Coding	37	GC06M116793	20.5626	https://www.genecards.org/cgi-bin/carddisp.pl?gene=GPRC6A
ANG	Angiogenin	Protein Coding	44	GC14P032461	20.5499	https://www.genecards.org/cgi-bin/carddisp.pl?gene=ANG
UROD	Uroporphyrinogen Decarboxylase	Protein Coding	44	GC01P045353	20.544	https://www.genecards.org/cgi-bin/carddisp.pl?gene=UROD
TPP1	Tripeptidyl Peptidase 1	Protein Coding	42	GC11M006660	20.5407	https://www.genecards.org/cgi-bin/carddisp.pl?gene=TPP1
CTSC	Cathepsin C	Protein Coding	46	GC11M090619	20.5379	https://www.genecards.org/cgi-bin/carddisp.pl?gene=CTSC
ADCYAP1	Adenylate Cyclase Activating Polypeptide 1	Protein Coding	41	GC18P000895	20.5246	https://www.genecards.org/cgi-bin/carddisp.pl?gene=ADCYAP1
WNT5A	Wnt Family Member 5A	Protein Coding	48	GC03M055465	20.5099	https://www.genecards.org/cgi-bin/carddisp.pl?gene=WNT5A
CTSL	Cathepsin L	Protein Coding	45	GC09P087725	20.5087	https://www.genecards.org/cgi-bin/carddisp.pl?gene=CTSL
PLPPR5	Phospholipid Phosphatase Related 5	Protein Coding	27	GC01M098891	20.5023	https://www.genecards.org/cgi-bin/carddisp.pl?gene=PLPPR5
AP1G1	Adaptor Related Protein Complex 1 Subunit Gamma 1	Protein Coding	41	GC16M071729	20.4937	https://www.genecards.org/cgi-bin/carddisp.pl?gene=AP1G1
XRCC5	X-Ray Repair Cross Complementing 5	Protein Coding	42	GC02P216107	20.4843	https://www.genecards.org/cgi-bin/carddisp.pl?gene=XRCC5
NARS2	Asparaginyl-TRNA Synthetase 2, Mitochondrial	Protein Coding	42	GC11M078435	20.4813	https://www.genecards.org/cgi-bin/carddisp.pl?gene=NARS2
RBP1	Retinol Binding Protein 1	Protein Coding	38	GC03M139517	20.478	https://www.genecards.org/cgi-bin/carddisp.pl?gene=RBP1
CYP2U1	Cytochrome P450 Family 2 Subfamily U Member 1	Protein Coding	42	GC04P107931	20.4772	https://www.genecards.org/cgi-bin/carddisp.pl?gene=CYP2U1
AIP	Aryl Hydrocarbon Receptor Interacting Protein	Protein Coding	42	GC11P067468	20.4586	https://www.genecards.org/cgi-bin/carddisp.pl?gene=AIP
PLEK	Pleckstrin	Protein Coding	39	GC02P068365	20.4565	https://www.genecards.org/cgi-bin/carddisp.pl?gene=PLEK
SERPINA6	Serpin Family A Member 6	Protein Coding	44	GC14M101180	20.45	https://www.genecards.org/cgi-bin/carddisp.pl?gene=SERPINA6
ATN1	Atrophin 1	Protein Coding	43	GC12P021090	20.4278	https://www.genecards.org/cgi-bin/carddisp.pl?gene=ATN1
MGAM	Maltase-Glucoamylase	Protein Coding	42	GC07P148563	20.4187	https://www.genecards.org/cgi-bin/carddisp.pl?gene=MGAM
SELL	Selectin L	Protein Coding	42	GC01M169690	20.4106	https://www.genecards.org/cgi-bin/carddisp.pl?gene=SELL
ANXA2	Annexin A2	Protein Coding	46	GC15M060347	20.407	https://www.genecards.org/cgi-bin/carddisp.pl?gene=ANXA2
DRD1	Dopamine Receptor D1	Protein Coding	43	GC05M175440	20.4019	https://www.genecards.org/cgi-bin/carddisp.pl?gene=DRD1
VEGFC	Vascular Endothelial Growth Factor C	Protein Coding	45	GC04M176683	20.4005	https://www.genecards.org/cgi-bin/carddisp.pl?gene=VEGFC
PHB1	Prohibitin 1	Protein Coding	36	GC17M049406	20.3919	https://www.genecards.org/cgi-bin/carddisp.pl?gene=PHB1
HDAC8	Histone Deacetylase 8	Protein Coding	45	GC0XM072329	20.3918	https://www.genecards.org/cgi-bin/carddisp.pl?gene=HDAC8
MIR221	MicroRNA 221	RNA Gene	21	GC0XM045746	20.387	https://www.genecards.org/cgi-bin/carddisp.pl?gene=MIR221
ELOVL3	ELOVL Fatty Acid Elongase 3	Protein Coding	33	GC10P102226	20.3786	https://www.genecards.org/cgi-bin/carddisp.pl?gene=ELOVL3
DARS1	Aspartyl-TRNA Synthetase 1	Protein Coding	35	GC02M135905	20.3718	https://www.genecards.org/cgi-bin/carddisp.pl?gene=DARS1
PLCG2	Phospholipase C Gamma 2	Protein Coding	50	GC16P081773	20.3688	https://www.genecards.org/cgi-bin/carddisp.pl?gene=PLCG2
MIR20A	MicroRNA 20a	RNA Gene	20	GC13P091555	20.3619	https://www.genecards.org/cgi-bin/carddisp.pl?gene=MIR20A
KAT5	Lysine Acetyltransferase 5	Protein Coding	46	GC11P065711	20.3581	https://www.genecards.org/cgi-bin/carddisp.pl?gene=KAT5
TBC1D24	TBC1 Domain Family Member 24	Protein Coding	37	GC16P002475	20.3466	https://www.genecards.org/cgi-bin/carddisp.pl?gene=TBC1D24
CCND3	Cyclin D3	Protein Coding	45	GC06M041934	20.3421	https://www.genecards.org/cgi-bin/carddisp.pl?gene=CCND3
MIR27A	MicroRNA 27a	RNA Gene	23	GC19M014484	20.3346	https://www.genecards.org/cgi-bin/carddisp.pl?gene=MIR27A
PPBP	Pro-Platelet Basic Protein	Protein Coding	41	GC04M073986	20.3337	https://www.genecards.org/cgi-bin/carddisp.pl?gene=PPBP
AVPR2	Arginine Vasopressin Receptor 2	Protein Coding	45	GC0XP153902	20.3319	https://www.genecards.org/cgi-bin/carddisp.pl?gene=AVPR2
TLR7	Toll Like Receptor 7	Protein Coding	46	GC0XP012867	20.3284	https://www.genecards.org/cgi-bin/carddisp.pl?gene=TLR7
ABCB7	ATP Binding Cassette Subfamily B Member 7	Protein Coding	43	GC0XM075053	20.308	https://www.genecards.org/cgi-bin/carddisp.pl?gene=ABCB7
SFRP2	Secreted Frizzled Related Protein 2	Protein Coding	40	GC04M153780	20.3041	https://www.genecards.org/cgi-bin/carddisp.pl?gene=SFRP2
ACLY	ATP Citrate Lyase	Protein Coding	45	GC17M041866	20.2966	https://www.genecards.org/cgi-bin/carddisp.pl?gene=ACLY
PBX1	PBX Homeobox 1	Protein Coding	47	GC01P164524	20.2885	https://www.genecards.org/cgi-bin/carddisp.pl?gene=PBX1
IL2RB	Interleukin 2 Receptor Subunit Beta	Protein Coding	46	GC22M037125	20.2834	https://www.genecards.org/cgi-bin/carddisp.pl?gene=IL2RB
JUP	Junction Plakoglobin	Protein Coding	46	GC17M041754	20.2774	https://www.genecards.org/cgi-bin/carddisp.pl?gene=JUP
MGP	Matrix Gla Protein	Protein Coding	41	GC12M021179	20.2668	https://www.genecards.org/cgi-bin/carddisp.pl?gene=MGP
C9orf72	C9orf72-SMCR8 Complex Subunit	Protein Coding	40	GC09M028335	20.2618	https://www.genecards.org/cgi-bin/carddisp.pl?gene=C9orf72
TAP1	Transporter 1, ATP Binding Cassette Subfamily B Member	Protein Coding	45	GC06M066023	20.2555	https://www.genecards.org/cgi-bin/carddisp.pl?gene=TAP1
NPRL2	NPR2 Like, GATOR1 Complex Subunit	Protein Coding	38	GC03M051260	20.2531	https://www.genecards.org/cgi-bin/carddisp.pl?gene=NPRL2
ABCC6	ATP Binding Cassette Subfamily C Member 6	Protein Coding	45	GC16M016148	20.2525	https://www.genecards.org/cgi-bin/carddisp.pl?gene=ABCC6
OFD1	OFD1 Centriole And Centriolar Satellite Protein	Protein Coding	41	GC0XP013714	20.2272	https://www.genecards.org/cgi-bin/carddisp.pl?gene=OFD1
ELK1	ETS Transcription Factor ELK1	Protein Coding	41	GC0XM047635	20.2269	https://www.genecards.org/cgi-bin/carddisp.pl?gene=ELK1
SLC27A6	Solute Carrier Family 27 Member 6	Protein Coding	40	GC05P128538	20.2257	https://www.genecards.org/cgi-bin/carddisp.pl?gene=SLC27A6
NEK7	NIMA Related Kinase 7	Protein Coding	39	GC01P198156	20.224	https://www.genecards.org/cgi-bin/carddisp.pl?gene=NEK7
MSMB	Microseminoprotein Beta	Protein Coding	40	GC10M046033	20.2134	https://www.genecards.org/cgi-bin/carddisp.pl?gene=MSMB
YARS2	Tyrosyl-TRNA Synthetase 2	Protein Coding	43	GC12M032801	20.2073	https://www.genecards.org/cgi-bin/carddisp.pl?gene=YARS2
NEB	Nebulin	Protein Coding	40	GC02M151485	20.2025	https://www.genecards.org/cgi-bin/carddisp.pl?gene=NEB
CD59	CD59 Molecule (CD59 Blood Group)	Protein Coding	44	GC11M033704	20.1994	https://www.genecards.org/cgi-bin/carddisp.pl?gene=CD59
NRXN1	Neurexin 1	Protein Coding	47	GC02M049918	20.1942	https://www.genecards.org/cgi-bin/carddisp.pl?gene=NRXN1
SAA1	Serum Amyloid A1	Protein Coding	40	GC11P018510	20.192	https://www.genecards.org/cgi-bin/carddisp.pl?gene=SAA1
LHCGR	Luteinizing Hormone/Choriogonadotropin Receptor	Protein Coding	45	GC02M048686	20.1647	https://www.genecards.org/cgi-bin/carddisp.pl?gene=LHCGR
SLC26A3	Solute Carrier Family 26 Member 3	Protein Coding	45	GC07M107765	20.1559	https://www.genecards.org/cgi-bin/carddisp.pl?gene=SLC26A3
MYO7A	Myosin VIIA	Protein Coding	42	GC11P077128	20.1558	https://www.genecards.org/cgi-bin/carddisp.pl?gene=MYO7A
ADAMTSL1	ADAMTS Like 1	Protein Coding	41	GC09P017906	20.1418	https://www.genecards.org/cgi-bin/carddisp.pl?gene=ADAMTSL1
FAAH2	Fatty Acid Amide Hydrolase 2	Protein Coding	35	GC0XP057121	20.129	https://www.genecards.org/cgi-bin/carddisp.pl?gene=FAAH2
TMEM67	Transmembrane Protein 67	Protein Coding	37	GC08P093754	20.1235	https://www.genecards.org/cgi-bin/carddisp.pl?gene=TMEM67
IMPDH2	Inosine Monophosphate Dehydrogenase 2	Protein Coding	46	GC03M051162	20.1199	https://www.genecards.org/cgi-bin/carddisp.pl?gene=IMPDH2
TRIM28	Tripartite Motif Containing 28	Protein Coding	41	GC19P058544	20.1194	https://www.genecards.org/cgi-bin/carddisp.pl?gene=TRIM28
CSF3R	Colony Stimulating Factor 3 Receptor	Protein Coding	45	GC01M036466	20.1161	https://www.genecards.org/cgi-bin/carddisp.pl?gene=CSF3R
SMG1	SMG1 Nonsense Mediated MRNA Decay Associated PI3K Related Kinase	Protein Coding	41	GC16M019212	20.1127	https://www.genecards.org/cgi-bin/carddisp.pl?gene=SMG1
IL18R1	Interleukin 18 Receptor 1	Protein Coding	41	GC02P102311	20.109	https://www.genecards.org/cgi-bin/carddisp.pl?gene=IL18R1
CLPB	Caseinolytic Mitochondrial Matrix Peptidase Chaperone Subunit B	Protein Coding	43	GC11M090311	20.0992	https://www.genecards.org/cgi-bin/carddisp.pl?gene=CLPB
PER2	Period Circadian Regulator 2	Protein Coding	42	GC02M238244	20.0966	https://www.genecards.org/cgi-bin/carddisp.pl?gene=PER2
KLHL3	Kelch Like Family Member 3	Protein Coding	41	GC05M137617	20.0946	https://www.genecards.org/cgi-bin/carddisp.pl?gene=KLHL3
PDYN	Prodynorphin	Protein Coding	43	GC20M001978	20.0893	https://www.genecards.org/cgi-bin/carddisp.pl?gene=PDYN
NRF1	Nuclear Respiratory Factor 1	Protein Coding	42	GC07P129611	20.0788	https://www.genecards.org/cgi-bin/carddisp.pl?gene=NRF1
SFRP5	Secreted Frizzled Related Protein 5	Protein Coding	38	GC10M097766	20.073	https://www.genecards.org/cgi-bin/carddisp.pl?gene=SFRP5
PACS1	Phosphofurin Acidic Cluster Sorting Protein 1	Protein Coding	41	GC11P070031	20.0517	https://www.genecards.org/cgi-bin/carddisp.pl?gene=PACS1
PYGL	Glycogen Phosphorylase L	Protein Coding	45	GC14M050857	20.0444	https://www.genecards.org/cgi-bin/carddisp.pl?gene=PYGL
ZNF365	Zinc Finger Protein 365	Protein Coding	38	GC10P062374	20.0439	https://www.genecards.org/cgi-bin/carddisp.pl?gene=ZNF365
C4B	Complement C4B (Chido Blood Group)	Protein Coding	43	GC06P032014	20.0399	https://www.genecards.org/cgi-bin/carddisp.pl?gene=C4B
GABRG1	Gamma-Aminobutyric Acid Type A Receptor Subunit Gamma1	Protein Coding	38	GC04M046035	20.0325	https://www.genecards.org/cgi-bin/carddisp.pl?gene=GABRG1
SOST	Sclerostin	Protein Coding	42	GC17M043753	20.0324	https://www.genecards.org/cgi-bin/carddisp.pl?gene=SOST
RPTOR	Regulatory Associated Protein Of MTOR Complex 1	Protein Coding	42	GC17P080544	20.025	https://www.genecards.org/cgi-bin/carddisp.pl?gene=RPTOR
JAK3	Janus Kinase 3	Protein Coding	49	GC19M017824	20.0239	https://www.genecards.org/cgi-bin/carddisp.pl?gene=JAK3
EPM2A	EPM2A Glucan Phosphatase, Laforin	Protein Coding	42	GC06M145382	20.023	https://www.genecards.org/cgi-bin/carddisp.pl?gene=EPM2A
CRCP	CGRP Receptor Component	Protein Coding	37	GC07P066114	20.0031	https://www.genecards.org/cgi-bin/carddisp.pl?gene=CRCP
ABO	ABO, Alpha 1-3-N-Acetylgalactosaminyltransferase And Alpha 1-3-Galactosyltransferase	Protein Coding	36	GC09M133250	19.9956	https://www.genecards.org/cgi-bin/carddisp.pl?gene=ABO
TXNRD1	Thioredoxin Reductase 1	Protein Coding	45	GC12P104215	19.9945	https://www.genecards.org/cgi-bin/carddisp.pl?gene=TXNRD1
CYP2A13	Cytochrome P450 Family 2 Subfamily A Member 13	Protein Coding	40	GC19P041088	19.9921	https://www.genecards.org/cgi-bin/carddisp.pl?gene=CYP2A13
F2RL1	F2R Like Trypsin Receptor 1	Protein Coding	44	GC05P076818	19.9819	https://www.genecards.org/cgi-bin/carddisp.pl?gene=F2RL1
GCAT	Glycine C-Acetyltransferase	Protein Coding	41	GC22P037807	19.9788	https://www.genecards.org/cgi-bin/carddisp.pl?gene=GCAT
PLPPR4	Phospholipid Phosphatase Related 4	Protein Coding	29	GC01P099262	19.9711	https://www.genecards.org/cgi-bin/carddisp.pl?gene=PLPPR4
KCNB1	Potassium Voltage-Gated Channel Subfamily B Member 1	Protein Coding	45	GC20M049293	19.9625	https://www.genecards.org/cgi-bin/carddisp.pl?gene=KCNB1
CEACAM5	CEA Cell Adhesion Molecule 5	Protein Coding	42	GC19P066761	19.9616	https://www.genecards.org/cgi-bin/carddisp.pl?gene=CEACAM5
AGRN	Agrin	Protein Coding	44	GC01P001020	19.9615	https://www.genecards.org/cgi-bin/carddisp.pl?gene=AGRN
AP2B1	Adaptor Related Protein Complex 2 Subunit Beta 1	Protein Coding	40	GC17P035578	19.9585	https://www.genecards.org/cgi-bin/carddisp.pl?gene=AP2B1
CHRNA7	Cholinergic Receptor Nicotinic Alpha 7 Subunit	Protein Coding	44	GC15P031923	19.9568	https://www.genecards.org/cgi-bin/carddisp.pl?gene=CHRNA7
CCKBR	Cholecystokinin B Receptor	Protein Coding	43	GC11P006259	19.9493	https://www.genecards.org/cgi-bin/carddisp.pl?gene=CCKBR
PRKD1	Protein Kinase D1	Protein Coding	48	GC14M029576	19.9465	https://www.genecards.org/cgi-bin/carddisp.pl?gene=PRKD1
GABRP	Gamma-Aminobutyric Acid Type A Receptor Subunit Pi	Protein Coding	39	GC05P170763	19.9416	https://www.genecards.org/cgi-bin/carddisp.pl?gene=GABRP
LTA4H	Leukotriene A4 Hydrolase	Protein Coding	44	GC12M096000	19.9386	https://www.genecards.org/cgi-bin/carddisp.pl?gene=LTA4H
NDUFS7	NADH:Ubiquinone Oxidoreductase Core Subunit S7	Protein Coding	45	GC19P002876	19.9382	https://www.genecards.org/cgi-bin/carddisp.pl?gene=NDUFS7
ACTR2	Actin Related Protein 2	Protein Coding	42	GC02P065227	19.9267	https://www.genecards.org/cgi-bin/carddisp.pl?gene=ACTR2
PCSK6	Proprotein Convertase Subtilisin/Kexin Type 6	Protein Coding	41	GC15M117314	19.9238	https://www.genecards.org/cgi-bin/carddisp.pl?gene=PCSK6
ENO1	Enolase 1	Protein Coding	45	GC01M008861	19.9206	https://www.genecards.org/cgi-bin/carddisp.pl?gene=ENO1
STRA6	Signaling Receptor And Transporter Of Retinol STRA6	Protein Coding	41	GC15M074179	19.9092	https://www.genecards.org/cgi-bin/carddisp.pl?gene=STRA6
TSHB	Thyroid Stimulating Hormone Subunit Beta	Protein Coding	41	GC01P115029	19.9077	https://www.genecards.org/cgi-bin/carddisp.pl?gene=TSHB
MIR145	MicroRNA 145	RNA Gene	22	GC05P149430	19.905	https://www.genecards.org/cgi-bin/carddisp.pl?gene=MIR145
VCL	Vinculin	Protein Coding	45	GC10P073995	19.8926	https://www.genecards.org/cgi-bin/carddisp.pl?gene=VCL
SOX10	SRY-Box Transcription Factor 10	Protein Coding	45	GC22M058893	19.8733	https://www.genecards.org/cgi-bin/carddisp.pl?gene=SOX10
SCN10A	Sodium Voltage-Gated Channel Alpha Subunit 10	Protein Coding	47	GC03M038713	19.859	https://www.genecards.org/cgi-bin/carddisp.pl?gene=SCN10A
STAT2	Signal Transducer And Activator Of Transcription 2	Protein Coding	45	GC12M056341	19.8541	https://www.genecards.org/cgi-bin/carddisp.pl?gene=STAT2
CALM1	Calmodulin 1	Protein Coding	44	GC14P090396	19.8462	https://www.genecards.org/cgi-bin/carddisp.pl?gene=CALM1
ELAVL1	ELAV Like RNA Binding Protein 1	Protein Coding	40	GC19M007958	19.836	https://www.genecards.org/cgi-bin/carddisp.pl?gene=ELAVL1
SRCAP	Snf2 Related CREBBP Activator Protein	Protein Coding	40	GC16P041094	19.8352	https://www.genecards.org/cgi-bin/carddisp.pl?gene=SRCAP
MTAP	Methylthioadenosine Phosphorylase	Protein Coding	46	GC09P021792	19.8348	https://www.genecards.org/cgi-bin/carddisp.pl?gene=MTAP
SOD3	Superoxide Dismutase 3	Protein Coding	41	GC04P024798	19.8299	https://www.genecards.org/cgi-bin/carddisp.pl?gene=SOD3
RPL5	Ribosomal Protein L5	Protein Coding	45	GC01P092832	19.8105	https://www.genecards.org/cgi-bin/carddisp.pl?gene=RPL5
NSDHL	NAD(P) Dependent Steroid Dehydrogenase-Like	Protein Coding	42	GC0XP152830	19.81	https://www.genecards.org/cgi-bin/carddisp.pl?gene=NSDHL
CALCB	Calcitonin Related Polypeptide Beta	Protein Coding	37	GC11P014904	19.8043	https://www.genecards.org/cgi-bin/carddisp.pl?gene=CALCB
GGCX	Gamma-Glutamyl Carboxylase	Protein Coding	46	GC02M085544	19.7971	https://www.genecards.org/cgi-bin/carddisp.pl?gene=GGCX
RPS6KA3	Ribosomal Protein S6 Kinase A3	Protein Coding	50	GC0XM020149	19.7961	https://www.genecards.org/cgi-bin/carddisp.pl?gene=RPS6KA3
AMBP	Alpha-1-Microglobulin/Bikunin Precursor	Protein Coding	42	GC09M114060	19.7901	https://www.genecards.org/cgi-bin/carddisp.pl?gene=AMBP
GFPT1	Glutamine--Fructose-6-Phosphate Transaminase 1	Protein Coding	44	GC02M069283	19.782	https://www.genecards.org/cgi-bin/carddisp.pl?gene=GFPT1
[truncated: 14,113 more rows]
