# Supplementary material for: Establishment of an amino acid metabolism related signature for prognostic and therapeutic sensitivity prediction in breast cancer by machine learning
Source: PLoS One. 2026 Jan 9;21(1):e0340586. doi: 10.1371/journal.pone.0340586 (PMC12788691; doi:10.1371/journal.pone.0340586)
Supplement: S2 Table — (XLSX) [file pone.0340586.s010.xlsx]

## Sheet: S2 Table
S2 Table. The performance of 98 predictive models in training and testing datasets
Mehtods	TCGA	METABIRC	GSE96058	VAR	MEAN	Features	Mehods Type		Methds of VAR(Ascending Order)	VAR(Ascending Order)	Methds of MEAN(Descending order)	MEAN(Descending order)	Methds of Features(Ascending Order)	Features(Ascending Order)
Lasso+StepCox[both]	0.730603	0.595543	0.669265	0.00457308	0.665137	13	Linear		StepCox[both]+SuperPC	0.00105464	RSF	0.730992	RSF+StepCox[both]	9
survivalSVM	0.659385	0.597334	0.676388	0.00173151	0.644369	89	Non-linear		StepCox[backward]+SuperPC	0.00105464	Lasso+RSF	0.725804	RSF+StepCox[backward]	9
CoxBoost+survivalSVM	0.598838	0.511772	0.620564	0.0033147	0.577058	32	Non-linear		Lasso+SuperPC	0.0011807	GBM	0.700427	Lasso+RSF	9
Ridge	0.738285	0.620278	0.694703	0.0035607	0.684422	89	Linear		SuperPC	0.00123824	Lasso+GBM	0.691536	Lasso+StepCox[both]	13
Lasso+survivalSVM	0.619509	0.537689	0.637809	0.00284221	0.598335	29	Non-linear		CoxBoost+SuperPC	0.00124624	CoxBoost+GBM	0.686251	Lasso+StepCox[backward]	13
SuperPC	0.66126	0.598859	0.658242	0.00123824	0.639453	89	Linear		RSF+SuperPC	0.00127576	Enet[alpha=0.1]	0.685456	RSF+Enet[alpha=0.5]	16
CoxBoost+Ridge	0.76458	0.605364	0.680133	0.00634526	0.683359	32	Linear		survivalSVM	0.00173151	Lasso+plsRcox	0.684798	RSF+Enet[alpha=0.6]	16
Enet[alpha=0.1]	0.756974	0.612133	0.687261	0.00524716	0.685456	42	Linear		RSF+survivalSVM	0.0019311	Ridge	0.684422	RSF+CoxBoost	16
CoxBoost+Enet[alpha=0.1]	0.768437	0.596088	0.663172	0.00754753	0.675899	32	Linear		RSF+plsRcox	0.0021238	CoxBoost+Ridge	0.683359	RSF+Lasso	16
Enet[alpha=0.2]	0.745374	0.615183	0.68837	0.00425922	0.682976	33	Linear		StepCox[both]+survivalSVM	0.00259259	Enet[alpha=0.2]	0.682976	RSF+Enet[alpha=0.8]	16
Enet[alpha=0.3]	0.755648	0.608337	0.681837	0.00542508	0.681941	36	Linear		StepCox[backward]+survivalSVM	0.00259259	Enet[alpha=0.3]	0.681941	RSF+Enet[alpha=0.7]	16
CoxBoost+Enet[alpha=0.3]	0.76798	0.59512	0.660642	0.00761585	0.674581	32	Linear		Lasso+survivalSVM	0.00284221	StepCox[backward]+GBM	0.681859	RSF+Enet[alpha=0.9]	16
CoxBoost+Enet[alpha=0.2]	0.768285	0.595668	0.662115	0.0075806	0.675356	32	Linear		RSF+Ridge	0.00302279	Enet[alpha=0.4]	0.680828	RSF+Enet[alpha=0.3]	17
Enet[alpha=0.4]	0.748803	0.610843	0.682838	0.00476129	0.680828	34	Linear		CoxBoost+survivalSVM	0.0033147	StepCox[both]+GBM	0.680812	RSF+Enet[alpha=0.4]	17
CoxBoost+Enet[alpha=0.4]	0.768605	0.593701	0.657645	0.007832	0.673317	32	Linear		Ridge	0.0035607	Enet[alpha=0.5]	0.680137	RSF	17
Lasso+CoxBoost	0.741532	0.611018	0.684672	0.00428201	0.679074	28	Non-linear		RSF+Enet[alpha=0.1]	0.00368879	StepCox[backward]+Enet[alpha=0.1]	0.679637	RSF+Enet[alpha=0.2]	18
Enet[alpha=0.5]	0.753529	0.607321	0.67956	0.00534441	0.680137	35	Linear		RSF+Enet[alpha=0.2]	0.00386478	Lasso+CoxBoost	0.679074	RSF+Enet[alpha=0.1]	19
CoxBoost	0.740008	0.611088	0.681259	0.00416595	0.677452	28	Non-linear		RSF+Enet[alpha=0.3]	0.00401067	Enet[alpha=0.7]	0.679053	RSF+SuperPC	20
CoxBoost+Enet[alpha=0.5]	0.769534	0.590684	0.650394	0.0082912	0.670204	32	Linear		RSF+Enet[alpha=0.4]	0.00401307	Enet[alpha=0.8]	0.678967	RSF+survivalSVM	20
Enet[alpha=0.6]	0.742355	0.61071	0.682973	0.00434647	0.678679	29	Linear		RSF+StepCox[forward]	0.00402169	Enet[alpha=0.6]	0.678679	RSF+plsRcox	20
CoxBoost+Enet[alpha=0.6]	0.769504	0.589226	0.646865	0.00847715	0.668532	32	Linear		RSF+Enet[alpha=0.5]	0.00405193	Enet[alpha=0.9]	0.678565	RSF+Ridge	20
CoxBoost+Enet[alpha=0.7]	0.769352	0.590349	0.649363	0.00832026	0.669688	32	Linear		RSF+Enet[alpha=0.6]	0.00405562	Lasso+StepCox[forward]	0.678497	RSF+StepCox[forward]	20
CoxBoost+Enet[alpha=0.8]	0.769382	0.589362	0.647014	0.00845082	0.668586	32	Linear		Lasso+plsRcox	0.00405894	Lasso	0.678144	RSF+GBM	20
Enet[alpha=0.8]	0.746105	0.609293	0.681502	0.00468423	0.678967	31	Linear		RSF+CoxBoost	0.0040715	CoxBoost	0.677452	CoxBoost+StepCox[both]	21
Enet[alpha=0.9]	0.750648	0.607149	0.677899	0.00514832	0.678565	33	Linear		RSF+Lasso	0.00407595	CoxBoost+plsRcox	0.677189	CoxBoost+StepCox[backward]	21
Lasso	0.756212	0.603994	0.674226	0.00580411	0.678144	34	Linear		RSF+Enet[alpha=0.8]	0.00407937	RSF+plsRcox	0.676951	StepCox[backward]+Enet[alpha=0.4]	26
Enet[alpha=0.7]	0.743453	0.610382	0.683323	0.00444067	0.679053	29	Linear		RSF+Enet[alpha=0.7]	0.00408425	RSF+GBM	0.676778	StepCox[backward]+Enet[alpha=0.5]	26
CoxBoost+Enet[alpha=0.9]	0.769352	0.589171	0.646537	0.00847318	0.668353	32	Linear		RSF+Enet[alpha=0.9]	0.00408918	CoxBoost+Enet[alpha=0.1]	0.675899	StepCox[both]+Enet[alpha=0.4]	26
CoxBoost+Lasso	0.769123	0.590093	0.648495	0.00833559	0.669237	32	Linear		CoxBoost	0.00416595	StepCox[backward]+Enet[alpha=0.2]	0.675817	StepCox[both]+CoxBoost	26
Lasso+plsRcox	0.742782	0.616597	0.695015	0.00405894	0.684798	29	Non-linear		Enet[alpha=0.2]	0.00425922	StepCox[backward]+Enet[alpha=0.4]	0.675565	StepCox[both]+Enet[alpha=0.3]	27
CoxBoost+plsRcox	0.76391	0.594669	0.672987	0.0071738	0.677189	32	Non-linear		Lasso+CoxBoost	0.00428201	StepCox[both]+Enet[alpha=0.3]	0.675546	CoxBoost	28
CoxBoost+StepCox[forward]	0.770175	0.586093	0.64032	0.00894813	0.665529	32	Linear		RSF+StepCox[both]	0.00433139	CoxBoost+Enet[alpha=0.2]	0.675356	Lasso+CoxBoost	28
Lasso+StepCox[forward]	0.745236	0.605252	0.685002	0.00493063	0.678497	29	Linear		RSF+StepCox[backward]	0.00433139	StepCox[both]+Enet[alpha=0.4]	0.674782	StepCox[backward]+CoxBoost	28
RSF+survivalSVM	0.645712	0.566186	0.638354	0.0019311	0.616751	20	Non-linear		Enet[alpha=0.6]	0.00434647	StepCox[backward]+Enet[alpha=0.5]	0.674584	Lasso+SuperPC	29
CoxBoost+SuperPC	0.668516	0.608466	0.67065	0.00124624	0.649211	32	Linear		Enet[alpha=0.7]	0.00444067	CoxBoost+Enet[alpha=0.3]	0.674581	Lasso+survivalSVM	29
StepCox[forward]	0.813664	0.576112	0.600436	0.0170814	0.663404	89	Linear		Lasso+StepCox[both]	0.00457308	StepCox[both]+Enet[alpha=0.1]	0.673991	Lasso+plsRcox	29
plsRcox	0.741974	0.594589	0.649339	0.00555023	0.661967	89	Non-linear		Lasso+StepCox[backward]	0.00457308	CoxBoost+Enet[alpha=0.4]	0.673317	Enet[alpha=0.6]	29
RSF+Ridge	0.725618	0.615953	0.677757	0.00302279	0.673109	20	Linear		StepCox[both]+plsRcox	0.00464224	RSF+Ridge	0.673109	Enet[alpha=0.7]	29
RSF+Enet[alpha=0.1]	0.72978	0.608329	0.670997	0.00368879	0.669702	19	Linear		StepCox[backward]+plsRcox	0.00464224	StepCox[backward]+CoxBoost	0.671131	Lasso+StepCox[forward]	29
Lasso+SuperPC	0.661077	0.593546	0.638346	0.0011807	0.63099	29	Linear		Enet[alpha=0.8]	0.00468423	StepCox[both]+CoxBoost	0.670767	StepCox[backward]+Enet[alpha=0.1]	29
RSF+plsRcox	0.716396	0.626295	0.688162	0.0021238	0.676951	20	Non-linear		Enet[alpha=0.4]	0.00476129	CoxBoost+Enet[alpha=0.5]	0.670204	StepCox[backward]+Enet[alpha=0.2]	29
RSF+StepCox[forward]	0.728042	0.601339	0.659712	0.00402169	0.663031	20	Linear		Lasso+StepCox[forward]	0.00493063	RSF+Enet[alpha=0.1]	0.669702	Lasso+GBM	29
RSF+Enet[alpha=0.2]	0.730496	0.606162	0.668753	0.00386478	0.668471	18	Linear		Enet[alpha=0.9]	0.00514832	CoxBoost+Enet[alpha=0.7]	0.669688	Enet[alpha=0.8]	31
RSF+Enet[alpha=0.3]	0.731472	0.604814	0.6675	0.00401067	0.667929	17	Linear		Enet[alpha=0.1]	0.00524716	CoxBoost+Lasso	0.669237	CoxBoost+SuperPC	32
RSF+Enet[alpha=0.6]	0.73138	0.60403	0.665874	0.00405562	0.667095	16	Linear		Enet[alpha=0.5]	0.00534441	StepCox[both]+Enet[alpha=0.6]	0.668821	CoxBoost+survivalSVM	32
RSF+Lasso	0.731517	0.603865	0.665142	0.00407595	0.666841	16	Linear		Enet[alpha=0.3]	0.00542508	CoxBoost+Enet[alpha=0.8]	0.668586	CoxBoost+Ridge	32
RSF+Enet[alpha=0.7]	0.731624	0.60383	0.665667	0.00408425	0.66704	16	Linear		plsRcox	0.00555023	CoxBoost+Enet[alpha=0.6]	0.668532	CoxBoost+plsRcox	32
RSF+Enet[alpha=0.5]	0.731426	0.604129	0.666204	0.00405193	0.667253	16	Linear		Lasso	0.00580411	RSF+Enet[alpha=0.2]	0.668471	CoxBoost+Enet[alpha=0.1]	32
RSF+CoxBoost	0.731258	0.603663	0.665433	0.0040715	0.666785	16	Non-linear		StepCox[backward]+Enet[alpha=0.1]	0.00628097	CoxBoost+Enet[alpha=0.9]	0.668353	CoxBoost+Enet[alpha=0.2]	32
RSF+Enet[alpha=0.9]	0.731639	0.603776	0.665289	0.00408918	0.666902	16	Linear		CoxBoost+Ridge	0.00634526	RSF+Enet[alpha=0.3]	0.667929	CoxBoost+Enet[alpha=0.3]	32
RSF+Enet[alpha=0.4]	0.731182	0.604491	0.666732	0.00401307	0.667468	17	Linear		StepCox[backward]+Enet[alpha=0.4]	0.00661656	RSF+Enet[alpha=0.4]	0.667468	CoxBoost+Enet[alpha=0.4]	32
RSF+Enet[alpha=0.8]	0.731594	0.603882	0.665417	0.00407937	0.666964	16	Linear		StepCox[backward]+Enet[alpha=0.5]	0.00684156	RSF+Enet[alpha=0.5]	0.667253	CoxBoost+Enet[alpha=0.5]	32
RSF+StepCox[both]	0.732005	0.60178	0.650303	0.00433139	0.661363	9	Linear		StepCox[both]+Enet[alpha=0.3]	0.00688765	RSF+Enet[alpha=0.6]	0.667095	CoxBoost+Enet[alpha=0.7]	32
RSF+StepCox[backward]	0.732005	0.60178	0.650303	0.00433139	0.661363	9	Linear		StepCox[both]+Enet[alpha=0.4]	0.00691058	RSF+Enet[alpha=0.7]	0.66704	CoxBoost+Lasso	32
StepCox[both]+Ridge	0.785738	0.577461	0.633734	0.0116085	0.665645	37	Linear		StepCox[backward]+Enet[alpha=0.2]	0.00708519	RSF+Enet[alpha=0.8]	0.666964	CoxBoost+Enet[alpha=0.8]	32
StepCox[backward]+Ridge	0.787034	0.575681	0.626445	0.0121726	0.663054	37	Linear		CoxBoost+plsRcox	0.0071738	RSF+Enet[alpha=0.9]	0.666902	CoxBoost+Enet[alpha=0.9]	32
StepCox[both]+plsRcox	0.733728	0.60076	0.641429	0.00464224	0.658639	37	Non-linear		CoxBoost+Enet[alpha=0.1]	0.00754753	RSF+Lasso	0.666841	CoxBoost+Enet[alpha=0.6]	32
StepCox[backward]+plsRcox	0.733728	0.60076	0.641429	0.00464224	0.658639	37	Non-linear		CoxBoost+Enet[alpha=0.2]	0.0075806	RSF+CoxBoost	0.666785	StepCox[both]+Enet[alpha=0.6]	32
StepCox[both]+Enet[alpha=0.9]	0.789214	0.571052	0.600742	0.0139997	0.653669	37	Linear		CoxBoost+Enet[alpha=0.3]	0.00761585	StepCox[both]+Ridge	0.665645	CoxBoost+StepCox[forward]	32
StepCox[backward]+Enet[alpha=0.9]	0.789077	0.572297	0.604898	0.013663	0.655424	37	Linear		StepCox[both]+CoxBoost	0.00774016	CoxBoost+StepCox[forward]	0.665529	CoxBoost+GBM	32
StepCox[both]+Enet[alpha=0.1]	0.772141	0.587922	0.661911	0.00859361	0.673991	35	Linear		CoxBoost+Enet[alpha=0.4]	0.007832	Lasso+StepCox[both]	0.665137	Enet[alpha=0.2]	33
StepCox[backward]+Enet[alpha=0.1]	0.758483	0.599984	0.680444	0.00628097	0.679637	29	Linear		StepCox[backward]+CoxBoost	0.0078761	Lasso+StepCox[backward]	0.665137	Enet[alpha=0.9]	33
StepCox[both]+Enet[alpha=0.8]	0.789168	0.571471	0.602227	0.0138808	0.654289	37	Linear		CoxBoost+Enet[alpha=0.5]	0.0082912	StepCox[forward]	0.663404	Enet[alpha=0.4]	34
StepCox[backward]+Enet[alpha=0.8]	0.789183	0.571736	0.603316	0.0138045	0.654745	37	Linear		CoxBoost+Enet[alpha=0.7]	0.00832026	StepCox[backward]+Ridge	0.663054	Lasso	34
StepCox[both]+Enet[alpha=0.2]	0.788741	0.573058	0.611997	0.0132124	0.657932	37	Linear		CoxBoost+Lasso	0.00833559	RSF+StepCox[forward]	0.663031	Enet[alpha=0.5]	35
StepCox[backward]+Enet[alpha=0.2]	0.762309	0.594171	0.670971	0.00708519	0.675817	29	Linear		CoxBoost+Enet[alpha=0.8]	0.00845082	plsRcox	0.661967	StepCox[both]+Enet[alpha=0.1]	35
StepCox[both]+Lasso	0.789229	0.571519	0.601957	0.0138991	0.654235	37	Linear		CoxBoost+Enet[alpha=0.9]	0.00847318	StepCox[backward]+Enet[alpha=0.3]	0.661475	Enet[alpha=0.3]	36
StepCox[backward]+Lasso	0.789229	0.571519	0.601957	0.0138991	0.654235	37	Linear		CoxBoost+Enet[alpha=0.6]	0.00847715	RSF+StepCox[both]	0.661363	StepCox[both]+SuperPC	37
StepCox[both]+Enet[alpha=0.6]	0.770022	0.585331	0.651109	0.008763	0.668821	32	Linear		StepCox[both]+Enet[alpha=0.1]	0.00859361	RSF+StepCox[backward]	0.661363	StepCox[backward]+SuperPC	37
StepCox[backward]+Enet[alpha=0.6]	0.788086	0.573436	0.610124	0.0131818	0.657215	37	Linear		StepCox[both]+Enet[alpha=0.6]	0.008763	CoxBoost+StepCox[both]	0.661281	StepCox[both]+survivalSVM	37
CoxBoost+GBM	0.862596	0.532845	0.663311	0.0275786	0.686251	32	Non-linear		CoxBoost+StepCox[forward]	0.00894813	CoxBoost+StepCox[backward]	0.661281	StepCox[backward]+survivalSVM	37
StepCox[both]+Enet[alpha=0.7]	0.789244	0.571927	0.604291	0.013747	0.655154	37	Linear		CoxBoost+StepCox[both]	0.009056	StepCox[both]+plsRcox	0.658639	StepCox[both]+plsRcox	37
StepCox[backward]+Enet[alpha=0.7]	0.789122	0.57132	0.602118	0.0138929	0.654187	37	Linear		CoxBoost+StepCox[backward]	0.009056	StepCox[backward]+plsRcox	0.658639	StepCox[backward]+plsRcox	37
Lasso+StepCox[backward]	0.730603	0.595543	0.669265	0.00457308	0.665137	13	Linear		StepCox[both]+Ridge	0.0116085	StepCox[both]+Enet[alpha=0.2]	0.657932	StepCox[both]+Ridge	37
StepCox[both]	0.789214	0.568276	0.59154	0.0147383	0.649677	37	Linear		StepCox[backward]+Ridge	0.0121726	StepCox[backward]+Enet[alpha=0.6]	0.657215	StepCox[backward]+Ridge	37
StepCox[backward]	0.789214	0.568276	0.59154	0.0147383	0.649677	37	Linear		StepCox[backward]+Enet[alpha=0.3]	0.0122139	StepCox[both]+Enet[alpha=0.5]	0.655633	StepCox[backward]+Enet[alpha=0.3]	37
CoxBoost+StepCox[both]	0.767217	0.583033	0.633591	0.009056	0.661281	21	Linear		StepCox[backward]+Enet[alpha=0.6]	0.0131818	StepCox[backward]+Enet[alpha=0.9]	0.655424	StepCox[backward]+Enet[alpha=0.6]	37
CoxBoost+StepCox[backward]	0.767217	0.583033	0.633591	0.009056	0.661281	21	Linear		StepCox[both]+Enet[alpha=0.2]	0.0132124	StepCox[both]+Enet[alpha=0.7]	0.655154	StepCox[both]+Enet[alpha=0.2]	37
StepCox[both]+Enet[alpha=0.4]	0.759946	0.593848	0.670551	0.00691058	0.674782	26	Linear		StepCox[both]+Enet[alpha=0.5]	0.0136094	StepCox[backward]+Enet[alpha=0.8]	0.654745	StepCox[both]+Enet[alpha=0.5]	37
StepCox[backward]+Enet[alpha=0.4]	0.758224	0.595607	0.672865	0.00661656	0.675565	26	Linear		StepCox[backward]+Enet[alpha=0.9]	0.013663	StepCox[both]+Enet[alpha=0.8]	0.654289	StepCox[backward]+Enet[alpha=0.9]	37
StepCox[both]+Enet[alpha=0.3]	0.760266	0.594398	0.671973	0.00688765	0.675546	27	Linear		StepCox[both]+Enet[alpha=0.7]	0.013747	StepCox[both]+Lasso	0.654235	StepCox[both]+Enet[alpha=0.7]	37
StepCox[backward]+Enet[alpha=0.3]	0.786226	0.575825	0.622373	0.0122139	0.661475	37	Linear		StepCox[backward]+Enet[alpha=0.8]	0.0138045	StepCox[backward]+Lasso	0.654235	StepCox[backward]+Enet[alpha=0.8]	37
StepCox[both]+CoxBoost	0.763102	0.587913	0.661287	0.00774016	0.670767	26	Non-linear		StepCox[both]+Enet[alpha=0.8]	0.0138808	StepCox[backward]+Enet[alpha=0.7]	0.654187	StepCox[both]+Enet[alpha=0.8]	37
StepCox[backward]+CoxBoost	0.764413	0.587748	0.661231	0.0078761	0.671131	28	Non-linear		StepCox[backward]+Enet[alpha=0.7]	0.0138929	StepCox[both]+Enet[alpha=0.9]	0.653669	StepCox[backward]+Enet[alpha=0.7]	37
StepCox[both]+Enet[alpha=0.5]	0.788924	0.572122	0.605852	0.0136094	0.655633	37	Linear		StepCox[both]+Lasso	0.0138991	StepCox[both]	0.649677	StepCox[both]+Lasso	37
StepCox[backward]+Enet[alpha=0.5]	0.759276	0.594001	0.670475	0.00684156	0.674584	26	Linear		StepCox[backward]+Lasso	0.0138991	StepCox[backward]	0.649677	StepCox[backward]+Lasso	37
RSF+SuperPC	0.671001	0.603368	0.657099	0.00127576	0.643823	20	Linear		StepCox[both]+Enet[alpha=0.9]	0.0139997	CoxBoost+SuperPC	0.649211	StepCox[both]+Enet[alpha=0.9]	37
RSF	0.958492	0.540884	0.693599	0.0446477	0.730992	17	Non-linear		StepCox[both]	0.0147383	survivalSVM	0.644369	StepCox[both]	37
Lasso+GBM	0.878571	0.537546	0.658491	0.0298935	0.691536	29	Non-linear		StepCox[backward]	0.0147383	RSF+SuperPC	0.643823	StepCox[backward]	37
RSF+GBM	0.870339	0.495683	0.664312	0.0352084	0.676778	20	Non-linear		StepCox[forward]	0.0170814	StepCox[both]+survivalSVM	0.639881	StepCox[both]+GBM	37
GBM	0.874592	0.541544	0.685145	0.0279055	0.700427	89	Non-linear		CoxBoost+GBM	0.0275786	StepCox[backward]+survivalSVM	0.639881	StepCox[backward]+GBM	37
StepCox[both]+survivalSVM	0.661138	0.58178	0.676726	0.00259259	0.639881	37	Non-linear		GBM	0.0279055	SuperPC	0.639453	Enet[alpha=0.1]	42
StepCox[backward]+survivalSVM	0.661138	0.58178	0.676726	0.00259259	0.639881	37	Non-linear		StepCox[both]+GBM	0.0297524	StepCox[both]+SuperPC	0.631817	SuperPC	89
Lasso+RSF	0.94805	0.54567	0.683691	0.0418077	0.725804	9	Non-linear		Lasso+GBM	0.0298935	StepCox[backward]+SuperPC	0.631817	survivalSVM	89
StepCox[both]+GBM	0.860843	0.517013	0.664579	0.0297524	0.680812	37	Non-linear		StepCox[backward]+GBM	0.0309418	Lasso+SuperPC	0.63099	Ridge	89
StepCox[backward]+GBM	0.865111	0.514366	0.666099	0.0309418	0.681859	37	Non-linear		RSF+GBM	0.0352084	RSF+survivalSVM	0.616751	plsRcox	89
StepCox[both]+SuperPC	0.648822	0.59437	0.652259	0.00105464	0.631817	37	Linear		Lasso+RSF	0.0418077	Lasso+survivalSVM	0.598335	StepCox[forward]	89
StepCox[backward]+SuperPC	0.648822	0.59437	0.652259	0.00105464	0.631817	37	Linear		RSF	0.0446477	CoxBoost+survivalSVM	0.577058	GBM	89
