# Supplementary material for: Establishment of an amino acid metabolism related signature for prognostic and therapeutic sensitivity prediction in breast cancer by machine learning
Source: PLoS One. 2026 Jan 9;21(1):e0340586. doi: 10.1371/journal.pone.0340586 (PMC12788691; doi:10.1371/journal.pone.0340586)
Supplement: S3 Table — (XLSX) [file pone.0340586.s011.xlsx]

## Sheet: S3 Table
S3 Table. The published amino acid metabolism-related gene signature
Model	SYMBOL	Coef
Yue Li	GLS	0.061
Yue Li	IYD	-0.132
Yue Li	NQO1	0.002
Xuenuo Chen	CFHR3	-0.1072
Xuenuo Chen	GPX7	0.238
Xuenuo Chen	FAM83D	0.2382
Xuenuo Chen	CD8A	-0.4009
Xuenuo Chen	EPO	0.1751
Xuenuo Chen	MSC	0.2613
Gangjun Zhao	APOD	0.099
Gangjun Zhao	CGNL1	0.236
Gangjun Zhao	SGCE	0.213
Gangjun Zhao	AGMAT	0.164
Zhengyu Yu	CKS2	0.2214
Zhengyu Yu	LYZ	-0.197
Yajuan Zhao	B3GAT3	0.0068
Yajuan Zhao	B4GALT2	0.0123
Yajuan Zhao	CYB5R3	0.0001
Yajuan Zhao	GNPDA1	0.0072
Yajuan Zhao	GOT2	-0.0006
Yajuan Zhao	HEXB	0.0071
Yajuan Zhao	HMGCS2	2.5286e-05
Yajuan Zhao	PLOD2	0.0181
Yajuan Zhao	SEPHS1	0.0601
Xiaofeng Cheng	IYD	-1.1404
Xiaofeng Cheng	NNMT	0.1243
Xiaofeng Cheng	ACADSB	-0.414
Xiaofeng Cheng	GLDC	-0.2061
Xiaofeng Cheng	PSAT1	0.2789
