# Supplementary material for: Establishment of an amino acid metabolism related signature for prognostic and therapeutic sensitivity prediction in breast cancer by machine learning
Source: PLoS One. 2026 Jan 9;21(1):e0340586. doi: 10.1371/journal.pone.0340586 (PMC12788691; doi:10.1371/journal.pone.0340586)
Supplement: S4 Table — (XLSX) [file pone.0340586.s012.xlsx]

## Sheet: S4 Table
S4 Table. The R packages and algorithms used in the study
R packages or algorithms	Versions	References or URL link
R package “tinyarray”	2.2.7	https://cran.r-project.org/web/packages/tinyarray/index.html
R packages “glmnet”	4.1.4	https://cran.r-project.org/web/packages/glmnet/index.html
R package “survival”	3.4.0	https://cran.r-project.org/web/packages/survival/index.html
R package “My.stepwise”	0.1.0	https://cran.r-project.org/web/packages/My.stepwise/index.html
R package“survminer”	0.4.9	https://cran.r-project.org/web/packages/survminer/index.html
R package “timeROC”	0.4	https://cran.r-project.org/web/packages/timeROC/index.html
R package “rms”	6.3.0	https://cran.r-project.org/web/packages/rms/
R package “ggDCA”	1.2	https://cran.r-project.org/web/packages/ggDCA/index.html
R package “GSVA”	1.42.0	https://www.bioconductor.org/packages/release/bioc/html/GSVA.html
CIBERSORT		[30] https://github.com/Moonerss/CIBERSORT
R package "estimate"	1.0.13	[31]
R package “ImmuneSubtypeClassifier”	0.1.0	https://github.com/CRI-iAtlas/ImmuneSubtypeClassifier
R package “genefu”	2.26.0	https://bioconductor.org/packages/release/bioc/html/genefu.html
R packages “pRRophetic”	0.5	[34]
TIDE		[35] http://tide.dfci.harvard.edu/
R package “maftools”	2.10.5	[38]
R package “Seurat”	4.2.0	[39]
R package “ggplot2”	3.3.6	https://cran.r-project.org/web/packages/ggplot2/index.html
R package “dplyr”	1.0.10	https://cran.r-project.org/web/packages/dplyr/index.html
R package "randomForestSRC"	3.2.3	https://cran.r-project.org/web/packages/randomForestSRC/index.html
R package "plsRcox"	1.7.7	https://cran.r-project.org/web/packages/plsRcox/index.html
R package "superpc"	1.12	https://cran.r-project.org/web/packages/superpc/index.html
R package "gbm"	2.1.8.1	https://cran.r-project.org/web/packages/gbm/index.html
R package "CoxBoost"	1.5	https://github.com/binderh/CoxBoost
R package "survivalsvm"	0.0.5	https://github.com/imbs-hl/survivalsvm
