# Supplementary material for: Establishment of an amino acid metabolism related signature for prognostic and therapeutic sensitivity prediction in breast cancer by machine learning
Source: PLoS One. 2026 Jan 9;21(1):e0340586. doi: 10.1371/journal.pone.0340586 (PMC12788691; doi:10.1371/journal.pone.0340586)
Supplement: S5 Table — (XLSX) [file pone.0340586.s013.xlsx]

## Sheet: S5 Table
S5 Table. Amino acid metabolism-related genes from GeneCards enriched pathways
Pathway Accession	Mapped IDs	Pathway Names	Components	Subfamilies	Associated Sequence
P02775	HUMAN|HGNC=12576|UniProtKB=Q16831,HUMAN|HGNC=7852|UniProtKB=O00746,HUMAN|HGNC=28334|UniProtKB=Q96BW1,HUMAN|HGNC=23061|UniProtKB=O95045,HUMAN|HGNC=15938|UniProtKB=Q9NWZ5,HUMAN|HGNC=21172|UniProtKB=Q7Z6V5,HUMAN|HGNC=7851|UniProtKB=Q13232,HUMAN|HGNC=14859|UniProtKB=Q9HA47,HUMAN|HGNC=1712|UniProtKB=P32320,HUMAN|HGNC=18170|UniProtKB=P30085,HUMAN|HGNC=12562|UniProtKB=Q9BZX2,HUMAN|HGNC=7850|UniProtKB=P2…	Salvage pyrimidine ribonucleotides	8	37	139
P00018	HUMAN|HGNC=4568|UniProtKB=Q13905,HUMAN|HGNC=3432|UniProtKB=Q15303,HUMAN|HGNC=29869|UniProtKB=P98077,HUMAN|HGNC=6407|UniProtKB=P01116,HUMAN|HGNC=3431|UniProtKB=P21860,HUMAN|HGNC=6872|UniProtKB=P53779,HUMAN|HGNC=14540|UniProtKB=Q9H4A3,HUMAN|HGNC=392|UniProtKB=P31751,HUMAN|HGNC=6846|UniProtKB=P52564,HUMAN|HGNC=9872|UniProtKB=Q15283,HUMAN|HGNC=8972|UniProtKB=O00750,HUMAN|HGNC=27101|UniProtKB=Q5UE93,H…	EGF receptor signaling pathway	28	281	1130
P00060	HUMAN|HGNC=9556|UniProtKB=O00231,HUMAN|HGNC=9554|UniProtKB=Q99460,HUMAN|HGNC=12475|UniProtKB=P62837,HUMAN|HGNC=12470|UniProtKB=Q8TBC4,HUMAN|HGNC=6973|UniProtKB=Q00987,HUMAN|HGNC=12474|UniProtKB=P51668,HUMAN|HGNC=16889|UniProtKB=O00487,HUMAN|HGNC=12270|UniProtKB=Q9BQ50,HUMAN|HGNC=16803|UniProtKB=Q15386,HUMAN|HGNC=9557|UniProtKB=O00232,HUMAN|HGNC=12473|UniProtKB=P63146,HUMAN|HGNC=16735|UniProtKB=A5…	Ubiquitin proteasome pathway	6	120	536
P00055	HUMAN|HGNC=9391|UniProtKB=P13861,HUMAN|HGNC=9392|UniProtKB=P31323,HUMAN|HGNC=2498|UniProtKB=Q9Y5B0,HUMAN|HGNC=9193|UniProtKB=P61218,HUMAN|HGNC=4655|UniProtKB=P32780,HUMAN|HGNC=2345|UniProtKB=P16220,HUMAN|HGNC=9191|UniProtKB=O15514,HUMAN|HGNC=29523|UniProtKB=Q9Y6A4,HUMAN|HGNC=9199|UniProtKB=P62875,HUMAN|HGNC=17928|UniProtKB=Q9P2W1,HUMAN|HGNC=9196|UniProtKB=P36954,HUMAN|HGNC=23720|UniProtKB=Q70SY1,…	Transcription regulation by bZIP transcription factor	25	94	494
P02782	HUMAN|HGNC=6619|UniProtKB=P11150,HUMAN|HGNC=6621|UniProtKB=Q05469	Triacylglycerol metabolism	13	2	10
P02724	HUMAN|HGNC=977|UniProtKB=O15382,HUMAN|HGNC=976|UniProtKB=P54687	Alanine biosynthesis	3	12	38
P00043	HUMAN|HGNC=11440|UniProtKB=Q13190,HUMAN|HGNC=4407|UniProtKB=P50150,HUMAN|HGNC=9391|UniProtKB=P13861,HUMAN|HGNC=11133|UniProtKB=O95721,HUMAN|HGNC=11131|UniProtKB=O00161,HUMAN|HGNC=9392|UniProtKB=P31323,HUMAN|HGNC=983|UniProtKB=P06276,HUMAN|HGNC=9382|UniProtKB=P22612,HUMAN|HGNC=1399|UniProtKB=P54289,HUMAN|HGNC=3403|UniProtKB=P32856,HUMAN|HGNC=11055|UniProtKB=P48029,HUMAN|HGNC=4393|UniProtKB=P11488,…	Muscarinic acetylcholine receptor 2 and 4 signaling pathway	11	117	508
P02785	HUMAN|HGNC=977|UniProtKB=O15382,HUMAN|HGNC=6041|UniProtKB=A1L0T0,HUMAN|HGNC=976|UniProtKB=P54687	Valine biosynthesis	4	25	113
P00031	HUMAN|HGNC=2212|UniProtKB=P12110,HUMAN|HGNC=7778|UniProtKB=Q14934,HUMAN|HGNC=1610|UniProtKB=P51686,HUMAN|HGNC=6153|UniProtKB=P05556,HUMAN|HGNC=16833|UniProtKB=O14544,HUMAN|HGNC=10610|UniProtKB=P51671,HUMAN|HGNC=24709|UniProtKB=Q5GFL6,HUMAN|HGNC=392|UniProtKB=P31751,HUMAN|HGNC=6137|UniProtKB=P17301,HUMAN|HGNC=9382|UniProtKB=P22612,HUMAN|HGNC=11633|UniProtKB=P15923,HUMAN|HGNC=10634|UniProtKB=P80098…	Inflammation mediated by chemokine and cytokine signaling pathway	58	354	1615
P00039	HUMAN|HGNC=4407|UniProtKB=P50150,HUMAN|HGNC=9391|UniProtKB=P13861,HUMAN|HGNC=4581|UniProtKB=Q13003,HUMAN|HGNC=11133|UniProtKB=O95721,HUMAN|HGNC=4579|UniProtKB=P39086,HUMAN|HGNC=4574|UniProtKB=P48058,HUMAN|HGNC=11131|UniProtKB=O00161,HUMAN|HGNC=1401|UniProtKB=Q02641,HUMAN|HGNC=4597|UniProtKB=P41594,HUMAN|HGNC=9392|UniProtKB=P31323,HUMAN|HGNC=17792|UniProtKB=Q96AJ9,HUMAN|HGNC=16704|UniProtKB=Q9P2U7…	Metabotropic glutamate receptor group III pathway	12	107	543
P05729	HUMAN|HGNC=2615|UniProtKB=P20813	Bupropion_degradation	1	1	1
P00017	HUMAN|HGNC=9973|UniProtKB=P40937,HUMAN|HGNC=4778|UniProtKB=Q16695,HUMAN|HGNC=30305|UniProtKB=Q13156,HUMAN|HGNC=11989|UniProtKB=P11388,HUMAN|HGNC=11990|UniProtKB=Q02880,HUMAN|HGNC=12836|UniProtKB=Q9H0D6,HUMAN|HGNC=9369|UniProtKB=P49642,HUMAN|HGNC=30654|UniProtKB=Q8IZH2,HUMAN|HGNC=1058|UniProtKB=P54132,HUMAN|HGNC=4764|UniProtKB=P84243,HUMAN|HGNC=18466|UniProtKB=O60930,HUMAN|HGNC=20503|UniProtKB=Q71…	DNA replication	18	49	248
P05913	HUMAN|HGNC=4402|UniProtKB=P50151,HUMAN|HGNC=4407|UniProtKB=P50150,HUMAN|HGNC=9391|UniProtKB=P13861,HUMAN|HGNC=28550|UniProtKB=Q6ZUK4,HUMAN|HGNC=8156|UniProtKB=P35372,HUMAN|HGNC=4405|UniProtKB=P63215,HUMAN|HGNC=4388|UniProtKB=P38405,HUMAN|HGNC=9444|UniProtKB=O43930,HUMAN|HGNC=9380|UniProtKB=P17612,HUMAN|HGNC=4401|UniProtKB=O14775,HUMAN|HGNC=4387|UniProtKB=P08754,HUMAN|HGNC=2352|UniProtKB=Q03060,HU…	Enkephalin release	10	55	300
P02788	HUMAN|HGNC=23333|UniProtKB=Q9NRG1,HUMAN|HGNC=7892|UniProtKB=P00491,HUMAN|HGNC=4212|UniProtKB=Q9Y2T3,HUMAN|HGNC=5157|UniProtKB=P00492	Xanthine and guanine salvage pathway	7	8	63
P02746	HUMAN|HGNC=4982|UniProtKB=P08397,HUMAN|HGNC=3647|UniProtKB=P22830,HUMAN|HGNC=3418|UniProtKB=P07814,HUMAN|HGNC=2321|UniProtKB=P36551,HUMAN|HGNC=25223|UniProtKB=Q96H96,HUMAN|HGNC=12592|UniProtKB=P10746,HUMAN|HGNC=395|UniProtKB=P13716,HUMAN|HGNC=2260|UniProtKB=Q12887,HUMAN|HGNC=9751|UniProtKB=P47897,HUMAN|HGNC=9280|UniProtKB=P50336,HUMAN|HGNC=29419|UniProtKB=Q5JPH6,HUMAN|HGNC=12591|UniProtKB=P06132,…	Heme biosynthesis	15	30	278
P00042	HUMAN|HGNC=6296|UniProtKB=O43526,HUMAN|HGNC=9399|UniProtKB=Q05655,HUMAN|HGNC=4382|UniProtKB=O95837,HUMAN|HGNC=4407|UniProtKB=P50150,HUMAN|HGNC=9059|UniProtKB=Q15147,HUMAN|HGNC=4379|UniProtKB=P29992,HUMAN|HGNC=11133|UniProtKB=O95721,HUMAN|HGNC=17999|UniProtKB=Q6P5Z2,HUMAN|HGNC=11131|UniProtKB=O00161,HUMAN|HGNC=983|UniProtKB=P06276,HUMAN|HGNC=4586|UniProtKB=Q13224,HUMAN|HGNC=10936|UniProtKB=Q16572,…	Muscarinic acetylcholine receptor 1 and 3 signaling pathway	12	99	488
P05728	HUMAN|HGNC=3553|UniProtKB=O00519	Anandamide_degradation	1	1	5
P02766	HUMAN|HGNC=549|UniProtKB=O75106,HUMAN|HGNC=80|UniProtKB=P19801,HUMAN|HGNC=550|UniProtKB=Q16853,HUMAN|HGNC=28114|UniProtKB=Q8IZ83,HUMAN|HGNC=4056|UniProtKB=P35575	Phenylethylamine degradation	2	15	30
P02750	HUMAN|HGNC=37216|UniProtKB=A6NK58,HUMAN|HGNC=16429|UniProtKB=O43766	Lipoate_biosynthesis	3	8	44
P02777	HUMAN|HGNC=21489|UniProtKB=Q9NTX5,HUMAN|HGNC=6937|UniProtKB=Q9HCC0,HUMAN|HGNC=8654|UniProtKB=P05166,HUMAN|HGNC=3151|UniProtKB=P30084,HUMAN|HGNC=7526|UniProtKB=P22033	Succinate to proprionate conversion	3	8	57
P05731	HUMAN|HGNC=4402|UniProtKB=P50151,HUMAN|HGNC=4407|UniProtKB=P50150,HUMAN|HGNC=9391|UniProtKB=P13861,HUMAN|HGNC=4405|UniProtKB=P63215,HUMAN|HGNC=9380|UniProtKB=P17612,HUMAN|HGNC=4387|UniProtKB=P08754,HUMAN|HGNC=20731|UniProtKB=Q9HAV0,HUMAN|HGNC=9392|UniProtKB=P31323,HUMAN|HGNC=19664|UniProtKB=Q9UK08,HUMAN|HGNC=240|UniProtKB=O60503,HUMAN|HGNC=9382|UniProtKB=P22612,HUMAN|HGNC=1389|UniProtKB=Q00975,HU…	GABA-B_receptor_II_signaling	9	46	230
P00056	HUMAN|HGNC=9036|UniProtKB=P0C869,HUMAN|HGNC=9399|UniProtKB=Q05655,HUMAN|HGNC=8973|UniProtKB=O75747,HUMAN|HGNC=29869|UniProtKB=P98077,HUMAN|HGNC=6407|UniProtKB=P01116,HUMAN|HGNC=6888|UniProtKB=Q16644,HUMAN|HGNC=673|UniProtKB=Q07960,HUMAN|HGNC=11767|UniProtKB=O43294,HUMAN|HGNC=6876|UniProtKB=Q16539,HUMAN|HGNC=8972|UniProtKB=O00750,HUMAN|HGNC=17293|UniProtKB=Q9BZL6,HUMAN|HGNC=9402|UniProtKB=P05129,H…	VEGF signaling pathway	25	99	481
P00050	HUMAN|HGNC=3662|UniProtKB=P02675,HUMAN|HGNC=9051|UniProtKB=P00750,HUMAN|HGNC=8583|UniProtKB=P05121,HUMAN|HGNC=7176|UniProtKB=P14780,HUMAN|HGNC=7155|UniProtKB=P03956,HUMAN|HGNC=6667|UniProtKB=P08519,HUMAN|HGNC=2300|UniProtKB=Q96IY4,HUMAN|HGNC=3694|UniProtKB=P02679,HUMAN|HGNC=7159|UniProtKB=P45452,HUMAN|HGNC=3661|UniProtKB=P02671,HUMAN|HGNC=7175|UniProtKB=P22894,HUMAN|HGNC=7173|UniProtKB=P08254,HUM…	Plasminogen activating cascade	22	17	79
P00007	HUMAN|HGNC=681|UniProtKB=Q92888,HUMAN|HGNC=3657|UniProtKB=P07332,HUMAN|HGNC=3015|UniProtKB=Q14195,HUMAN|HGNC=3016|UniProtKB=O14531,HUMAN|HGNC=9801|UniProtKB=P63000,HUMAN|HGNC=20637|UniProtKB=Q9BPU6,HUMAN|HGNC=9803|UniProtKB=P60763,HUMAN|HGNC=667|UniProtKB=P61586,HUMAN|HGNC=9099|UniProtKB=Q9UIW2,HUMAN|HGNC=3955|UniProtKB=P42685,HUMAN|HGNC=3014|UniProtKB=Q16555,HUMAN|HGNC=10723|UniProtKB=Q14563,HUM…	Axon guidance mediated by semaphorins	14	25	134
P00057	HUMAN|HGNC=8661|UniProtKB=Q9HC56,HUMAN|HGNC=7778|UniProtKB=Q14934,HUMAN|HGNC=18502|UniProtKB=Q9BQ87,HUMAN|HGNC=1076|UniProtKB=P36894,HUMAN|HGNC=14270|UniProtKB=Q8TAB3,HUMAN|HGNC=3176|UniProtKB=P05305,HUMAN|HGNC=14268|UniProtKB=Q9HCL0,HUMAN|HGNC=11772|UniProtKB=P36897,HUMAN|HGNC=2510|UniProtKB=P26232,HUMAN|HGNC=1862|UniProtKB=O95813,HUMAN|HGNC=11633|UniProtKB=P15923,HUMAN|HGNC=6771|UniProtKB=Q9971…	Wnt signaling pathway	49	503	2224
P00046	HUMAN|HGNC=9036|UniProtKB=P0C869,HUMAN|HGNC=3074|UniProtKB=Q13202,HUMAN|HGNC=11447|UniProtKB=Q8WUJ0,HUMAN|HGNC=18165|UniProtKB=Q9Y6J8,HUMAN|HGNC=11362|UniProtKB=P42224,HUMAN|HGNC=6872|UniProtKB=P53779,HUMAN|HGNC=17646|UniProtKB=Q96IV0,HUMAN|HGNC=6843|UniProtKB=P46734,HUMAN|HGNC=7111|UniProtKB=Q9HBH9,HUMAN|HGNC=6846|UniProtKB=P52564,HUMAN|HGNC=6876|UniProtKB=Q16539,HUMAN|HGNC=3321|UniProtKB=P19419…	Oxidative stress response	20	80	343
P00059	HUMAN|HGNC=1592|UniProtKB=P51959,HUMAN|HGNC=17637|UniProtKB=Q96FX8,HUMAN|HGNC=11785|UniProtKB=P07996,HUMAN|HGNC=576|UniProtKB=O14727,HUMAN|HGNC=8973|UniProtKB=O75747,HUMAN|HGNC=1579|UniProtKB=P14635,HUMAN|HGNC=4095|UniProtKB=P24522,HUMAN|HGNC=8816|UniProtKB=O15530,HUMAN|HGNC=84|UniProtKB=Q13085,HUMAN|HGNC=11920|UniProtKB=P25445,HUMAN|HGNC=6973|UniProtKB=Q00987,HUMAN|HGNC=392|UniProtKB=P31751,HUMA…	p53 pathway	70	122	581
P04394	HUMAN|HGNC=9399|UniProtKB=Q05655,HUMAN|HGNC=4382|UniProtKB=O95837,HUMAN|HGNC=4407|UniProtKB=P50150,HUMAN|HGNC=9059|UniProtKB=Q15147,HUMAN|HGNC=4379|UniProtKB=P29992,HUMAN|HGNC=11133|UniProtKB=O95721,HUMAN|HGNC=11131|UniProtKB=O00161,HUMAN|HGNC=1401|UniProtKB=Q02641,HUMAN|HGNC=11633|UniProtKB=P15923,HUMAN|HGNC=1392|UniProtKB=Q15878,HUMAN|HGNC=14476|UniProtKB=Q9NX20,HUMAN|HGNC=9402|UniProtKB=P05129…	Thyrotropin-releasing hormone receptor signaling pathway	9	103	509
P02729	HUMAN|HGNC=25610|UniProtKB=Q96C11,HUMAN|HGNC=12839|UniProtKB=O75191,HUMAN|HGNC=10293|UniProtKB=Q96AT9	Ascorbate degradation	4	13	61
P00027	HUMAN|HGNC=4379|UniProtKB=P29992,HUMAN|HGNC=667|UniProtKB=P61586,HUMAN|HGNC=262|UniProtKB=P30542,HUMAN|HGNC=10000|UniProtKB=P49798,HUMAN|HGNC=11633|UniProtKB=P15923,HUMAN|HGNC=2091|UniProtKB=P09497,HUMAN|HGNC=8155|UniProtKB=P41146,HUMAN|HGNC=3023|UniProtKB=P14416,HUMAN|HGNC=11334|UniProtKB=P35346,HUMAN|HGNC=11330|UniProtKB=P30872,HUMAN|HGNC=1950|UniProtKB=P11229,HUMAN|HGNC=4596|UniProtKB=Q14833,H…	Heterotrimeric G-protein signaling pathway-Gq alpha and Go alpha mediated pathway	21	159	810
P02758	HUMAN|HGNC=29957|UniProtKB=Q96A70,HUMAN|HGNC=1148|UniProtKB=O43683,HUMAN|HGNC=16432|UniProtKB=O14977,HUMAN|HGNC=20499|UniProtKB=Q9H9P8,HUMAN|HGNC=8109|UniProtKB=P11926,HUMAN|HGNC=28114|UniProtKB=Q8IZ83	Ornithine degradation	3	8	51
P00002	HUMAN|HGNC=9399|UniProtKB=Q05655,HUMAN|HGNC=15917|UniProtKB=Q9NQ66,HUMAN|HGNC=283|UniProtKB=P18825,HUMAN|HGNC=9059|UniProtKB=Q15147,HUMAN|HGNC=4379|UniProtKB=P29992,HUMAN|HGNC=11441|UniProtKB=O43752,HUMAN|HGNC=12644|UniProtKB=Q15836,HUMAN|HGNC=11131|UniProtKB=O00161,HUMAN|HGNC=9056|UniProtKB=Q01970,HUMAN|HGNC=11132|UniProtKB=P60880,HUMAN|HGNC=280|UniProtKB=P25100,HUMAN|HGNC=277|UniProtKB=P35348,H…	Alpha adrenergic receptor signaling pathway	6	32	154
P02757	HUMAN|HGNC=20324|UniProtKB=O95455,HUMAN|HGNC=4241|UniProtKB=Q06210,HUMAN|HGNC=4242|UniProtKB=O94808,HUMAN|HGNC=6905|UniProtKB=Q9NZL9	O-antigen biosynthesis	9	20	127
P02768	HUMAN|HGNC=9722|UniProtKB=P54886,HUMAN|HGNC=9721|UniProtKB=P32322,HUMAN|HGNC=25846|UniProtKB=Q53H96,HUMAN|HGNC=30262|UniProtKB=Q96C36	Proline biosynthesis	3	14	71
P00033	HUMAN|HGNC=19338|UniProtKB=Q9BWU1,HUMAN|HGNC=8973|UniProtKB=O75747,HUMAN|HGNC=8816|UniProtKB=O15530,HUMAN|HGNC=3822|UniProtKB=A0A2Z4LIS9,HUMAN|HGNC=6973|UniProtKB=Q00987,HUMAN|HGNC=8979|UniProtKB=P27986,HUMAN|HGNC=12023|UniProtKB=P56180,HUMAN|HGNC=392|UniProtKB=P31751,HUMAN|HGNC=6093|UniProtKB=P14616,HUMAN|HGNC=8972|UniProtKB=O00750,HUMAN|HGNC=5467|UniProtKB=P11717,HUMAN|HGNC=5465|UniProtKB=P0806…	Insulin/IGF pathway-protein kinase B signaling cascade	18	59	278
P02756	HUMAN|HGNC=21526|UniProtKB=Q8TDQ7,HUMAN|HGNC=4241|UniProtKB=Q06210,HUMAN|HGNC=4242|UniProtKB=O94808,HUMAN|HGNC=16781|UniProtKB=Q9BXD5,HUMAN|HGNC=4417|UniProtKB=P46926,HUMAN|HGNC=24262|UniProtKB=Q9Y303,HUMAN|HGNC=29203|UniProtKB=Q9ULP9	N-acetylglucosamine metabolism	9	16	116
P02774	HUMAN|HGNC=1712|UniProtKB=P32320,HUMAN|HGNC=3148|UniProtKB=P19971,HUMAN|HGNC=21172|UniProtKB=Q7Z6V5,HUMAN|HGNC=11830|UniProtKB=P04183	Salvage pyrimidine deoxyribonucleotides	5	11	68
P00014	HUMAN|HGNC=5007|UniProtKB=Q01581,HUMAN|HGNC=3631|UniProtKB=P14324,HUMAN|HGNC=9141|UniProtKB=Q15126,HUMAN|HGNC=6708|UniProtKB=P48449,HUMAN|HGNC=4249|UniProtKB=O95749,HUMAN|HGNC=7529|UniProtKB=P53602,HUMAN|HGNC=5006|UniProtKB=P04035,HUMAN|HGNC=17759|UniProtKB=Q5T2R2,HUMAN|HGNC=23487|UniProtKB=Q9BXS1,HUMAN|HGNC=3629|UniProtKB=P37268,HUMAN|HGNC=5387|UniProtKB=Q13907,HUMAN|HGNC=7530|UniProtKB=Q03426,H…	Cholesterol biosynthesis	11	21	106
P04392	HUMAN|HGNC=15979|UniProtKB=Q9H3D4,HUMAN|HGNC=6974|UniProtKB=O15151,HUMAN|HGNC=17440|UniProtKB=Q8NHY2,HUMAN|HGNC=11998|UniProtKB=P04637,HUMAN|HGNC=17479|UniProtKB=Q96PM5,HUMAN|HGNC=6973|UniProtKB=Q00987,HUMAN|HGNC=12003|UniProtKB=O15350	P53 pathway feedback loops 1	11	9	50
P02721	HUMAN|HGNC=2579|UniProtKB=P08574,HUMAN|HGNC=7419|UniProtKB=P00395,HUMAN|HGNC=823|UniProtKB=P25705,HUMAN|HGNC=833|UniProtKB=P36542,HUMAN|HGNC=7414|UniProtKB=P00846,HUMAN|HGNC=830|UniProtKB=P06576,HUMAN|HGNC=19986|UniProtKB=P99999	ATP synthesis	12	17	58
P02784	HUMAN|HGNC=11573|UniProtKB=P17735	Tyrosine biosynthesis	3	12	38
P00028	HUMAN|HGNC=4402|UniProtKB=P50151,HUMAN|HGNC=4407|UniProtKB=P50150,HUMAN|HGNC=4405|UniProtKB=P63215,HUMAN|HGNC=2150|UniProtKB=Q16281,HUMAN|HGNC=8786|UniProtKB=P35913,HUMAN|HGNC=8789|UniProtKB=P18545,HUMAN|HGNC=9380|UniProtKB=P17612,HUMAN|HGNC=4401|UniProtKB=O14775,HUMAN|HGNC=20731|UniProtKB=Q9HAV0,HUMAN|HGNC=19664|UniProtKB=Q9UK08,HUMAN|HGNC=1442|UniProtKB=P0DP23,HUMAN|HGNC=9382|UniProtKB=P22612,H…	Heterotrimeric G-protein signaling pathway-rod outer segment phototransduction	15	56	291
P00009	HUMAN|HGNC=7778|UniProtKB=Q14934,HUMAN|HGNC=18271|UniProtKB=Q8N8S7,HUMAN|HGNC=8973|UniProtKB=O75747,HUMAN|HGNC=8979|UniProtKB=P27986,HUMAN|HGNC=14288|UniProtKB=Q96CW9,HUMAN|HGNC=8972|UniProtKB=O00750,HUMAN|HGNC=9065|UniProtKB=P19174,HUMAN|HGNC=7777|UniProtKB=Q12968,HUMAN|HGNC=9210|UniProtKB=P28069,HUMAN|HGNC=8978|UniProtKB=P48736,HUMAN|HGNC=8971|UniProtKB=O00443,HUMAN|HGNC=30035|UniProtKB=Q8WYR1,…	Axon guidance mediated by netrin	11	47	223
P04379	HUMAN|HGNC=4402|UniProtKB=P50151,HUMAN|HGNC=4407|UniProtKB=P50150,HUMAN|HGNC=4405|UniProtKB=P63215,HUMAN|HGNC=4388|UniProtKB=P38405,HUMAN|HGNC=11133|UniProtKB=O95721,HUMAN|HGNC=4401|UniProtKB=O14775,HUMAN|HGNC=11131|UniProtKB=O00161,HUMAN|HGNC=20731|UniProtKB=Q9HAV0,HUMAN|HGNC=19664|UniProtKB=Q9UK08,HUMAN|HGNC=288|UniProtKB=P13945,HUMAN|HGNC=11633|UniProtKB=P15923,HUMAN|HGNC=12643|UniProtKB=P6302…	Beta3 adrenergic receptor signaling pathway	4	45	246
P00005	HUMAN|HGNC=9036|UniProtKB=P0C869,HUMAN|HGNC=2909|UniProtKB=Q9NYJ7,HUMAN|HGNC=9658|UniProtKB=P29350,HUMAN|HGNC=8800|UniProtKB=P01127,HUMAN|HGNC=3394|UniProtKB=P54753,HUMAN|HGNC=29869|UniProtKB=P98077,HUMAN|HGNC=6407|UniProtKB=P01116,HUMAN|HGNC=10776|UniProtKB=Q8N474,HUMAN|HGNC=3392|UniProtKB=P54762,HUMAN|HGNC=6872|UniProtKB=P53779,HUMAN|HGNC=667|UniProtKB=P61586,HUMAN|HGNC=14540|UniProtKB=Q9H4A3,H…	Angiogenesis	77	247	1213
P00003	HUMAN|HGNC=9399|UniProtKB=Q05655,HUMAN|HGNC=20717|UniProtKB=Q6P597,HUMAN|HGNC=1391|UniProtKB=Q01668,HUMAN|HGNC=6880|UniProtKB=Q13164,HUMAN|HGNC=581|UniProtKB=O00213,HUMAN|HGNC=17999|UniProtKB=Q6P5Z2,HUMAN|HGNC=1954|UniProtKB=P08912,HUMAN|HGNC=8744|UniProtKB=P16519,HUMAN|HGNC=1401|UniProtKB=Q02641,HUMAN|HGNC=6387|UniProtKB=Q07866,HUMAN|HGNC=6872|UniProtKB=P53779,HUMAN|HGNC=9509|UniProtKB=P49810,HU…	Alzheimer disease-amyloid secretase pathway	31	113	521
P02742	HUMAN|HGNC=27309|UniProtKB=Q86XF0,HUMAN|HGNC=4193|UniProtKB=P30793,HUMAN|HGNC=12441|UniProtKB=P04818,HUMAN|HGNC=3824|UniProtKB=Q05932,HUMAN|HGNC=2861|UniProtKB=P00374	Folate biosynthesis	11	23	143
P00019	HUMAN|HGNC=9399|UniProtKB=Q05655,HUMAN|HGNC=3179|UniProtKB=P25101,HUMAN|HGNC=4382|UniProtKB=O95837,HUMAN|HGNC=9391|UniProtKB=P13861,HUMAN|HGNC=13275|UniProtKB=P0DPD6,HUMAN|HGNC=9414|UniProtKB=Q13976,HUMAN|HGNC=9059|UniProtKB=Q15147,HUMAN|HGNC=8973|UniProtKB=O75747,HUMAN|HGNC=4379|UniProtKB=P29992,HUMAN|HGNC=3178|UniProtKB=P14138,HUMAN|HGNC=3176|UniProtKB=P05305,HUMAN|HGNC=9392|UniProtKB=P31323,HU…	Endothelin signaling pathway	27	147	707
P00010	HUMAN|HGNC=1699|UniProtKB=P40259,HUMAN|HGNC=9399|UniProtKB=Q05655,HUMAN|HGNC=7778|UniProtKB=Q14934,HUMAN|HGNC=9658|UniProtKB=P29350,HUMAN|HGNC=6407|UniProtKB=P01116,HUMAN|HGNC=6872|UniProtKB=P53779,HUMAN|HGNC=1442|UniProtKB=P0DP23,HUMAN|HGNC=6735|UniProtKB=P07948,HUMAN|HGNC=6876|UniProtKB=Q16539,HUMAN|HGNC=12657|UniProtKB=P15498,HUMAN|HGNC=6854|UniProtKB=Q9Y2U5,HUMAN|HGNC=9315|UniProtKB=P16298,HU…	B cell activation	37	78	417
P02781	HUMAN|HGNC=26160|UniProtKB=Q8IYQ7,HUMAN|HGNC=25602|UniProtKB=Q86YJ6	Threonine biosynthesis	5	23	98
P05912	HUMAN|HGNC=4407|UniProtKB=P50150,HUMAN|HGNC=9391|UniProtKB=P13861,HUMAN|HGNC=11133|UniProtKB=O95721,HUMAN|HGNC=11131|UniProtKB=O00161,HUMAN|HGNC=9392|UniProtKB=P31323,HUMAN|HGNC=3378|UniProtKB=Q9H4G0,HUMAN|HGNC=9382|UniProtKB=P22612,HUMAN|HGNC=9282|UniProtKB=P62140,HUMAN|HGNC=3023|UniProtKB=P14416,HUMAN|HGNC=238|UniProtKB=P51828,HUMAN|HGNC=14476|UniProtKB=Q9NX20,HUMAN|HGNC=4393|UniProtKB=P11488,H…	Dopamine receptor mediated signaling pathway	27	85	407
P02759	HUMAN|HGNC=30260|UniProtKB=Q9NVS9,HUMAN|HGNC=19129|UniProtKB=Q9Y617,HUMAN|HGNC=341|UniProtKB=P21549	PLP biosynthesis	7	10	59
P02730	HUMAN|HGNC=4432|UniProtKB=P17174,HUMAN|HGNC=753|UniProtKB=P08243,HUMAN|HGNC=4433|UniProtKB=P00505,HUMAN|HGNC=28487|UniProtKB=Q8NHS2	Asparagine and aspartate biosynthesis	3	25	100
P02754	HUMAN|HGNC=6115|UniProtKB=P48200,HUMAN|HGNC=117|UniProtKB=P21399,HUMAN|HGNC=24723|UniProtKB=Q9H6R3,HUMAN|HGNC=14479|UniProtKB=Q7Z2W9	Methylcitrate cycle	5	9	41
P00001	HUMAN|HGNC=11133|UniProtKB=O95721,HUMAN|HGNC=31399|UniProtKB=Q9H1V8,HUMAN|HGNC=11131|UniProtKB=O00161,HUMAN|HGNC=10934|UniProtKB=P54219,HUMAN|HGNC=6069|UniProtKB=O95050,HUMAN|HGNC=2689|UniProtKB=P09172,HUMAN|HGNC=2719|UniProtKB=P20711,HUMAN|HGNC=11782|UniProtKB=P07101,HUMAN|HGNC=7861|UniProtKB=P40261,HUMAN|HGNC=12643|UniProtKB=P63027,HUMAN|HGNC=10935|UniProtKB=Q05940,HUMAN|HGNC=11048|UniProtKB=P2…	Adrenaline and noradrenaline biosynthesis	12	55	207
P00044	HUMAN|HGNC=11440|UniProtKB=Q13190,HUMAN|HGNC=167|UniProtKB=P61163,HUMAN|HGNC=7569|UniProtKB=P35749,HUMAN|HGNC=1957|UniProtKB=P32297,HUMAN|HGNC=7606|UniProtKB=Q13402,HUMAN|HGNC=25184|UniProtKB=Q96L03,HUMAN|HGNC=983|UniProtKB=P06276,HUMAN|HGNC=7607|UniProtKB=Q6PIF6,HUMAN|HGNC=1962|UniProtKB=P17787,HUMAN|HGNC=7572|UniProtKB=Q9UKX2,HUMAN|HGNC=129|UniProtKB=P68133,HUMAN|HGNC=10936|UniProtKB=Q16572,HUM…	Nicotinic acetylcholine receptor signaling pathway	13	251	936
P05911	HUMAN|HGNC=4402|UniProtKB=P50151,HUMAN|HGNC=4407|UniProtKB=P50150,HUMAN|HGNC=15917|UniProtKB=Q9NQ66,HUMAN|HGNC=333|UniProtKB=P01019,HUMAN|HGNC=4405|UniProtKB=P63215,HUMAN|HGNC=3238|UniProtKB=P18146,HUMAN|HGNC=4401|UniProtKB=O14775,HUMAN|HGNC=9056|UniProtKB=Q01970,HUMAN|HGNC=712|UniProtKB=P32121,HUMAN|HGNC=20731|UniProtKB=Q9HAV0,HUMAN|HGNC=19664|UniProtKB=Q9UK08,HUMAN|HGNC=6877|UniProtKB=P27361,HU…	Angiotensin II-stimulated signaling through G proteins and beta-arrestin	21	40	248
P02752	HUMAN|HGNC=22923|UniProtKB=Q96IJ6,HUMAN|HGNC=9115|UniProtKB=O15305,HUMAN|HGNC=22932|UniProtKB=Q9Y5P6,HUMAN|HGNC=4369|UniProtKB=O60547,HUMAN|HGNC=9114|UniProtKB=Q92871,HUMAN|HGNC=7216|UniProtKB=P34949	Mannose metabolism	8	17	72
P00035	HUMAN|HGNC=9644|UniProtKB=Q06124,HUMAN|HGNC=9658|UniProtKB=P29350,HUMAN|HGNC=6880|UniProtKB=Q13164,HUMAN|HGNC=17002|UniProtKB=Q8N2W9,HUMAN|HGNC=16833|UniProtKB=O14544,HUMAN|HGNC=19391|UniProtKB=O14543,HUMAN|HGNC=19392|UniProtKB=Q8WXH5,HUMAN|HGNC=11362|UniProtKB=P42224,HUMAN|HGNC=6872|UniProtKB=P53779,HUMAN|HGNC=6886|UniProtKB=P45984,HUMAN|HGNC=6877|UniProtKB=P27361,HUMAN|HGNC=6876|UniProtKB=Q1653…	Interferon-gamma signaling pathway	10	55	255
P04384	HUMAN|HGNC=23|UniProtKB=P80404,HUMAN|HGNC=4093|UniProtKB=Q05329,HUMAN|HGNC=408|UniProtKB=P51649,HUMAN|HGNC=27949|UniProtKB=Q6ZQY3,HUMAN|HGNC=4092|UniProtKB=Q99259,HUMAN|HGNC=18966|UniProtKB=Q9Y600	Gamma-aminobutyric acid synthesis	3	10	64
P06212	HUMAN|HGNC=1949|UniProtKB=Q9H2X0,HUMAN|HGNC=12429|UniProtKB=Q9GZX9	DPP-SCW_signaling_pathway	21	16	16
P02733	HUMAN|HGNC=451|UniProtKB=Q9UHK6,HUMAN|HGNC=16001|UniProtKB=Q9HAC7	Carnitine metabolism	3	4	14
P02725	HUMAN|HGNC=17377|UniProtKB=Q8N6M5	Allantoin degradation	7	10	32
P06664	HUMAN|HGNC=7778|UniProtKB=Q14934,HUMAN|HGNC=1076|UniProtKB=P36894,HUMAN|HGNC=6153|UniProtKB=P05556,HUMAN|HGNC=7626|UniProtKB=Q13506,HUMAN|HGNC=14540|UniProtKB=Q9H4A3,HUMAN|HGNC=6846|UniProtKB=P52564,HUMAN|HGNC=1069|UniProtKB=P12643,HUMAN|HGNC=3321|UniProtKB=P19419,HUMAN|HGNC=6771|UniProtKB=Q99717,HUMAN|HGNC=4392|UniProtKB=Q5JWF2,HUMAN|HGNC=7777|UniProtKB=Q12968,HUMAN|HGNC=9212|UniProtKB=P14859,HU…	Gonadotropin releasing hormone receptor pathway	216	234	236
P00023	HUMAN|HGNC=17306|UniProtKB=Q9HBM6,HUMAN|HGNC=30727|UniProtKB=Q9UNN4,HUMAN|HGNC=30779|UniProtKB=Q49AM1,HUMAN|HGNC=4648|UniProtKB=Q00403,HUMAN|HGNC=9192|UniProtKB=P19388,HUMAN|HGNC=2498|UniProtKB=Q9Y5B0,HUMAN|HGNC=9193|UniProtKB=P61218,HUMAN|HGNC=4655|UniProtKB=P32780,HUMAN|HGNC=17300|UniProtKB=Q7Z7C8,HUMAN|HGNC=9191|UniProtKB=O15514,HUMAN|HGNC=29523|UniProtKB=Q9Y6A4,HUMAN|HGNC=4646|UniProtKB=P5265…	General transcription regulation	19	65	343
P00020	HUMAN|HGNC=576|UniProtKB=O14727,HUMAN|HGNC=1876|UniProtKB=O15519,HUMAN|HGNC=3573|UniProtKB=Q13158,HUMAN|HGNC=4620|UniProtKB=P06396,HUMAN|HGNC=11920|UniProtKB=P25445,HUMAN|HGNC=6872|UniProtKB=P53779,HUMAN|HGNC=6886|UniProtKB=P45984,HUMAN|HGNC=392|UniProtKB=P31751,HUMAN|HGNC=1508|UniProtKB=P55210,HUMAN|HGNC=21695|UniProtKB=Q9Y6U3,HUMAN|HGNC=1504|UniProtKB=P42574,HUMAN|HGNC=2681|UniProtKB=Q9UER7,HUM…	FAS signaling pathway	31	49	232
P05734	HUMAN|HGNC=23149|UniProtKB=Q8NB66,HUMAN|HGNC=30269|UniProtKB=Q96E17,HUMAN|HGNC=11511|UniProtKB=Q9BQG1,HUMAN|HGNC=15587|UniProtKB=Q4VX76,HUMAN|HGNC=18638|UniProtKB=Q5T7P8,HUMAN|HGNC=11495|UniProtKB=Q92777,HUMAN|HGNC=8016|UniProtKB=P46459,HUMAN|HGNC=12566|UniProtKB=O14795,HUMAN|HGNC=9777|UniProtKB=P20336,HUMAN|HGNC=11509|UniProtKB=P21579,HUMAN|HGNC=18381|UniProtKB=Q8IV01,HUMAN|HGNC=12643|UniProtKB=…	Synaptic_vesicle_trafficking	12	36	160
P05916	HUMAN|HGNC=4402|UniProtKB=P50151,HUMAN|HGNC=4407|UniProtKB=P50150,HUMAN|HGNC=4405|UniProtKB=P63215,HUMAN|HGNC=11133|UniProtKB=O95721,HUMAN|HGNC=4401|UniProtKB=O14775,HUMAN|HGNC=8154|UniProtKB=P41145,HUMAN|HGNC=11131|UniProtKB=O00161,HUMAN|HGNC=4387|UniProtKB=P08754,HUMAN|HGNC=20731|UniProtKB=Q9HAV0,HUMAN|HGNC=19664|UniProtKB=Q9UK08,HUMAN|HGNC=8820|UniProtKB=P01213,HUMAN|HGNC=11633|UniProtKB=P1592…	Opioid prodynorphin pathway	12	55	291
P00021	HUMAN|HGNC=3684|UniProtKB=P10767,HUMAN|HGNC=9658|UniProtKB=P29350,HUMAN|HGNC=3687|UniProtKB=P31371,HUMAN|HGNC=6407|UniProtKB=P01116,HUMAN|HGNC=6872|UniProtKB=P53779,HUMAN|HGNC=14540|UniProtKB=Q9H4A3,HUMAN|HGNC=392|UniProtKB=P31751,HUMAN|HGNC=6846|UniProtKB=P52564,HUMAN|HGNC=9872|UniProtKB=Q15283,HUMAN|HGNC=8972|UniProtKB=O00750,HUMAN|HGNC=6848|UniProtKB=Q13233,HUMAN|HGNC=3674|UniProtKB=O76093,HUM…	FGF signaling pathway	26	240	1090
P04378	HUMAN|HGNC=4402|UniProtKB=P50151,HUMAN|HGNC=4407|UniProtKB=P50150,HUMAN|HGNC=9391|UniProtKB=P13861,HUMAN|HGNC=10485|UniProtKB=Q15413,HUMAN|HGNC=1391|UniProtKB=Q01668,HUMAN|HGNC=4405|UniProtKB=P63215,HUMAN|HGNC=4388|UniProtKB=P38405,HUMAN|HGNC=9444|UniProtKB=O43930,HUMAN|HGNC=9380|UniProtKB=P17612,HUMAN|HGNC=11133|UniProtKB=O95721,HUMAN|HGNC=4401|UniProtKB=O14775,HUMAN|HGNC=11131|UniProtKB=O00161,…	Beta2 adrenergic receptor signaling pathway	7	71	376
P00011	HUMAN|HGNC=4439|UniProtKB=P07359,HUMAN|HGNC=9051|UniProtKB=P00750,HUMAN|HGNC=6156|UniProtKB=P05106,HUMAN|HGNC=9452|UniProtKB=Q9UNN8,HUMAN|HGNC=19003|UniProtKB=Q96GD3,HUMAN|HGNC=4443|UniProtKB=P40197,HUMAN|HGNC=7|UniProtKB=P01023,HUMAN|HGNC=11760|UniProtKB=P10646,HUMAN|HGNC=3529|UniProtKB=P03951,HUMAN|HGNC=3540|UniProtKB=Q96RI0,HUMAN|HGNC=3694|UniProtKB=P02679,HUMAN|HGNC=6371|UniProtKB=P03952,HUMA…	Blood coagulation	59	48	201
P02739	HUMAN|HGNC=27015|UniProtKB=Q5EBM0,HUMAN|HGNC=7852|UniProtKB=O00746,HUMAN|HGNC=17296|UniProtKB=Q7LG56,HUMAN|HGNC=14656|UniProtKB=Q8TD84,HUMAN|HGNC=21172|UniProtKB=Q7Z6V5,HUMAN|HGNC=20567|UniProtKB=O75414,HUMAN|HGNC=7851|UniProtKB=Q13232,HUMAN|HGNC=3078|UniProtKB=P33316,HUMAN|HGNC=10451|UniProtKB=P23921,HUMAN|HGNC=12441|UniProtKB=P04818,HUMAN|HGNC=10452|UniProtKB=P31350,HUMAN|HGNC=31358|UniProtKB=O…	De novo pyrimidine deoxyribonucleotide biosynthesis	10	39	246
P02778	HUMAN|HGNC=8604|UniProtKB=O95340,HUMAN|HGNC=8603|UniProtKB=O43252	Sulfate assimilation	4	13	52
P00015	HUMAN|HGNC=2082|UniProtKB=O15516,HUMAN|HGNC=2385|UniProtKB=Q49AN0,HUMAN|HGNC=8845|UniProtKB=O15534,HUMAN|HGNC=2384|UniProtKB=Q16526,HUMAN|HGNC=2453|UniProtKB=P49674,HUMAN|HGNC=12643|UniProtKB=P63027,HUMAN|HGNC=8847|UniProtKB=P56645,HUMAN|HGNC=2452|UniProtKB=P48730,HUMAN|HGNC=701|UniProtKB=O00327,HUMAN|HGNC=8846|UniProtKB=O15055	Circadian clock system	14	19	91
P00034	HUMAN|HGNC=2212|UniProtKB=P12110,HUMAN|HGNC=3778|UniProtKB=P02751,HUMAN|HGNC=9862|UniProtKB=P61225,HUMAN|HGNC=2186|UniProtKB=P12107,HUMAN|HGNC=6153|UniProtKB=P05556,HUMAN|HGNC=26099|UniProtKB=A1A4S6,HUMAN|HGNC=6872|UniProtKB=P53779,HUMAN|HGNC=2203|UniProtKB=P08572,HUMAN|HGNC=14540|UniProtKB=Q9H4A3,HUMAN|HGNC=24709|UniProtKB=Q5GFL6,HUMAN|HGNC=6163|UniProtKB=P26012,HUMAN|HGNC=6137|UniProtKB=P17301,…	Integrin signalling pathway	46	264	1263
P02787	HUMAN|HGNC=25602|UniProtKB=Q86YJ6,HUMAN|HGNC=30260|UniProtKB=Q9NVS9,HUMAN|HGNC=8819|UniProtKB=O00764,HUMAN|HGNC=19129|UniProtKB=Q9Y617	Vitamin B6 metabolism	19	13	57
P04372	HUMAN|HGNC=6833|UniProtKB=P21397,HUMAN|HGNC=402|UniProtKB=P00352,HUMAN|HGNC=877|UniProtKB=P49419,HUMAN|HGNC=408|UniProtKB=P51649,HUMAN|HGNC=15471|UniProtKB=Q9H2A2,HUMAN|HGNC=26777|UniProtKB=Q3SY69,HUMAN|HGNC=409|UniProtKB=P47895,HUMAN|HGNC=406|UniProtKB=P30038,HUMAN|HGNC=404|UniProtKB=P05091,HUMAN|HGNC=3978|UniProtKB=O75891,HUMAN|HGNC=19094|UniProtKB=Q96RQ9,HUMAN|HGNC=21597|UniProtKB=Q6JQN1,HUMAN…	5-Hydroxytryptamine degredation	2	49	225
P06213	HUMAN|HGNC=1949|UniProtKB=Q9H2X0,HUMAN|HGNC=12429|UniProtKB=Q9GZX9	DPP_signaling_pathway	19	13	13
P02736	HUMAN|HGNC=19366|UniProtKB=Q9NVE7,HUMAN|HGNC=25686|UniProtKB=Q9HAB8,HUMAN|HGNC=28107|UniProtKB=Q96CD2,HUMAN|HGNC=29932|UniProtKB=Q13057,HUMAN|HGNC=26238|UniProtKB=Q8WVC6,HUMAN|HGNC=15894|UniProtKB=Q9BZ23,HUMAN|HGNC=8598|UniProtKB=Q8TE04,HUMAN|HGNC=19365|UniProtKB=Q9H999	Coenzyme A biosynthesis	5	10	85
P04391	HUMAN|HGNC=9399|UniProtKB=Q05655,HUMAN|HGNC=4382|UniProtKB=O95837,HUMAN|HGNC=4407|UniProtKB=P50150,HUMAN|HGNC=1391|UniProtKB=Q01668,HUMAN|HGNC=9059|UniProtKB=Q15147,HUMAN|HGNC=4379|UniProtKB=P29992,HUMAN|HGNC=11133|UniProtKB=O95721,HUMAN|HGNC=11131|UniProtKB=O00161,HUMAN|HGNC=1401|UniProtKB=Q02641,HUMAN|HGNC=11633|UniProtKB=P15923,HUMAN|HGNC=14476|UniProtKB=Q9NX20,HUMAN|HGNC=9402|UniProtKB=P05129…	Oxytocin receptor mediated signaling pathway	6	95	492
P00037	HUMAN|HGNC=4585|UniProtKB=Q12879,HUMAN|HGNC=10939|UniProtKB=P43005,HUMAN|HGNC=1461|UniProtKB=Q13554,HUMAN|HGNC=16703|UniProtKB=Q9P2U8,HUMAN|HGNC=4581|UniProtKB=Q13003,HUMAN|HGNC=10929|UniProtKB=Q14916,HUMAN|HGNC=11133|UniProtKB=O95721,HUMAN|HGNC=4579|UniProtKB=P39086,HUMAN|HGNC=4574|UniProtKB=P48058,HUMAN|HGNC=11131|UniProtKB=O00161,HUMAN|HGNC=4594|UniProtKB=Q14416,HUMAN|HGNC=4571|UniProtKB=P4226…	Ionotropic glutamate receptor pathway	29	77	369
P00024	HUMAN|HGNC=418|UniProtKB=P09972,HUMAN|HGNC=8876|UniProtKB=P17858,HUMAN|HGNC=4141|UniProtKB=P04406,HUMAN|HGNC=4458|UniProtKB=P06744,HUMAN|HGNC=8889|UniProtKB=P15259,HUMAN|HGNC=8896|UniProtKB=P00558,HUMAN|HGNC=23302|UniProtKB=Q2TB90,HUMAN|HGNC=4922|UniProtKB=P19367,HUMAN|HGNC=414|UniProtKB=P04075,HUMAN|HGNC=417|UniProtKB=P05062,HUMAN|HGNC=4923|UniProtKB=P52789,HUMAN|HGNC=3350|UniProtKB=P06733,HUMAN…	Glycolysis	10	43	139
P02732	HUMAN|HGNC=451|UniProtKB=Q9UHK6,HUMAN|HGNC=16001|UniProtKB=Q9HAC7	Carnitine and CoA metabolism	5	4	14
P00006	HUMAN|HGNC=25056|UniProtKB=Q9Y2M5,HUMAN|HGNC=3573|UniProtKB=Q13158,HUMAN|HGNC=6872|UniProtKB=P53779,HUMAN|HGNC=2345|UniProtKB=P16220,HUMAN|HGNC=994|UniProtKB=O43521,HUMAN|HGNC=14540|UniProtKB=Q9H4A3,HUMAN|HGNC=392|UniProtKB=P31751,HUMAN|HGNC=6848|UniProtKB=Q13233,HUMAN|HGNC=4709|UniProtKB=P10144,HUMAN|HGNC=393|UniProtKB=Q9Y243,HUMAN|HGNC=591|UniProtKB=Q13489,HUMAN|HGNC=24667|UniProtKB=Q8TD08,HUMA…	Apoptosis signaling pathway	72	167	815
P00052	HUMAN|HGNC=11769|UniProtKB=P10600,HUMAN|HGNC=1076|UniProtKB=P36894,HUMAN|HGNC=4218|UniProtKB=Q9NR23,HUMAN|HGNC=6407|UniProtKB=P01116,HUMAN|HGNC=24029|UniProtKB=P58166,HUMAN|HGNC=6772|UniProtKB=O43541,HUMAN|HGNC=4224|UniProtKB=O60383,HUMAN|HGNC=3718|UniProtKB=P26885,HUMAN|HGNC=3712|UniProtKB=P68106,HUMAN|HGNC=11772|UniProtKB=P36897,HUMAN|HGNC=6872|UniProtKB=P53779,HUMAN|HGNC=30587|UniProtKB=Q8TAD8…	TGF-beta signaling pathway	20	167	788
P02743	HUMAN|HGNC=27309|UniProtKB=Q86XF0,HUMAN|HGNC=12441|UniProtKB=P04818,HUMAN|HGNC=3824|UniProtKB=Q05932,HUMAN|HGNC=7468|UniProtKB=Q99707,HUMAN|HGNC=21055|UniProtKB=Q6UB35,HUMAN|HGNC=2861|UniProtKB=P00374,HUMAN|HGNC=7434|UniProtKB=P13995,HUMAN|HGNC=31865|UniProtKB=Q9H903	Formyltetrahydrofolate biosynthesis	7	26	127
P00025	HUMAN|HGNC=9391|UniProtKB=P13861,HUMAN|HGNC=13607|UniProtKB=Q9UKB1,HUMAN|HGNC=4617|UniProtKB=P49841,HUMAN|HGNC=16466|UniProtKB=Q9UMX1,HUMAN|HGNC=4318|UniProtKB=P10070,HUMAN|HGNC=2451|UniProtKB=P48729,HUMAN|HGNC=9392|UniProtKB=P31323,HUMAN|HGNC=9585|UniProtKB=Q13635,HUMAN|HGNC=10848|UniProtKB=Q15465,HUMAN|HGNC=9388|UniProtKB=P10644,HUMAN|HGNC=9390|UniProtKB=P31321,HUMAN|HGNC=11119|UniProtKB=Q99835…	Hedgehog signaling pathway	20	33	162
P06959	HUMAN|HGNC=18182|UniProtKB=Q9ULQ1,HUMAN|HGNC=9414|UniProtKB=Q13976,HUMAN|HGNC=3238|UniProtKB=P18146,HUMAN|HGNC=6153|UniProtKB=P05556,HUMAN|HGNC=564|UniProtKB=Q96CW1,HUMAN|HGNC=12841|UniProtKB=P07947,HUMAN|HGNC=6872|UniProtKB=P53779,HUMAN|HGNC=667|UniProtKB=P61586,HUMAN|HGNC=2345|UniProtKB=P16220,HUMAN|HGNC=1569|UniProtKB=P06307,HUMAN|HGNC=6735|UniProtKB=P07948,HUMAN|HGNC=6846|UniProtKB=P52564,HUM…	CCKR signaling map	290	171	171
P04396	HUMAN|HGNC=33480|UniProtKB=Q4G0S4,HUMAN|HGNC=4187|UniProtKB=P02774,HUMAN|HGNC=2605|UniProtKB=Q02318,HUMAN|HGNC=9864|UniProtKB=P10276,HUMAN|HGNC=2606|UniProtKB=O15528,HUMAN|HGNC=9208|UniProtKB=P16435,HUMAN|HGNC=3642|UniProtKB=P22570,HUMAN|HGNC=10477|UniProtKB=P19793,HUMAN|HGNC=3638|UniProtKB=P10109,HUMAN|HGNC=12679|UniProtKB=P11473,HUMAN|HGNC=2602|UniProtKB=Q07973,HUMAN|HGNC=3534|UniProtKB=P05160,…	Vitamin D metabolism and pathway	11	16	84
P04371	HUMAN|HGNC=20692|UniProtKB=Q8IWU9,HUMAN|HGNC=12008|UniProtKB=P17752,HUMAN|HGNC=2719|UniProtKB=P20711	5-Hydroxytryptamine biosynthesis	2	9	38
P02748	HUMAN|HGNC=14398|UniProtKB=Q9GZT4,HUMAN|HGNC=977|UniProtKB=O15382,HUMAN|HGNC=6041|UniProtKB=A1L0T0,HUMAN|HGNC=976|UniProtKB=P54687	Isoleucine biosynthesis	5	29	140
P00012	HUMAN|HGNC=8661|UniProtKB=Q9HC56,HUMAN|HGNC=12782|UniProtKB=P56703,HUMAN|HGNC=3432|UniProtKB=Q15303,HUMAN|HGNC=14270|UniProtKB=Q8TAB3,HUMAN|HGNC=2515|UniProtKB=O60716,HUMAN|HGNC=3431|UniProtKB=P21860,HUMAN|HGNC=14268|UniProtKB=Q9HCL0,HUMAN|HGNC=12841|UniProtKB=P07947,HUMAN|HGNC=2510|UniProtKB=P26232,HUMAN|HGNC=6735|UniProtKB=P07948,HUMAN|HGNC=2516|UniProtKB=Q9UQB3,HUMAN|HGNC=4041|UniProtKB=Q9NPG1…	Cadherin signaling pathway	16	237	1024
P02727	HUMAN|HGNC=23316|UniProtKB=O14756,HUMAN|HGNC=5211|UniProtKB=P37059,HUMAN|HGNC=2594|UniProtKB=P11511,HUMAN|HGNC=18324|UniProtKB=Q9H2F3,HUMAN|HGNC=2843|UniProtKB=O75907,HUMAN|HGNC=5215|UniProtKB=P56937,HUMAN|HGNC=6617|UniProtKB=P38571,HUMAN|HGNC=11178|UniProtKB=O75908,HUMAN|HGNC=5212|UniProtKB=P37058,HUMAN|HGNC=5210|UniProtKB=P14061,HUMAN|HGNC=11177|UniProtKB=P35610	Androgen/estrogene/progesterone biosynthesis	14	14	42
P02773	HUMAN|HGNC=6903|UniProtKB=Q00266,HUMAN|HGNC=7468|UniProtKB=Q99707,HUMAN|HGNC=6904|UniProtKB=P31153	S adenosyl methionine biosynthesis	2	14	66
P02735	HUMAN|HGNC=1185|UniProtKB=Q9NQ88	Cobalamin biosynthesis	7	2	2
P00032	HUMAN|HGNC=10436|UniProtKB=P23443,HUMAN|HGNC=9871|UniProtKB=P20936,HUMAN|HGNC=10435|UniProtKB=Q9UK32,HUMAN|HGNC=10434|UniProtKB=O75582,HUMAN|HGNC=6843|UniProtKB=P46734,HUMAN|HGNC=6877|UniProtKB=P27361,HUMAN|HGNC=6840|UniProtKB=Q02750,HUMAN|HGNC=10431|UniProtKB=Q15349,HUMAN|HGNC=10430|UniProtKB=Q15418,HUMAN|HGNC=6093|UniProtKB=P14616,HUMAN|HGNC=10432|UniProtKB=P51812,HUMAN|HGNC=10433|UniProtKB=O75…	Insulin/IGF pathway-mitogen activated protein kinase kinase/MAP kinase cascade	12	77	276
P05914	HUMAN|HGNC=12536|UniProtKB=P22310,HUMAN|HGNC=2611|UniProtKB=P20853,HUMAN|HGNC=12537|UniProtKB=P35504,HUMAN|HGNC=12530|UniProtKB=P22309,HUMAN|HGNC=3771|UniProtKB=P31513,HUMAN|HGNC=6069|UniProtKB=O95050,HUMAN|HGNC=12554|UniProtKB=P16662,HUMAN|HGNC=12535|UniProtKB=P35503,HUMAN|HGNC=2610|UniProtKB=P11509,HUMAN|HGNC=2608|UniProtKB=Q16696	Nicotine degradation	6	8	19
P04385	HUMAN|HGNC=4402|UniProtKB=P50151,HUMAN|HGNC=9399|UniProtKB=Q05655,HUMAN|HGNC=4382|UniProtKB=O95837,HUMAN|HGNC=4407|UniProtKB=P50150,HUMAN|HGNC=15917|UniProtKB=Q9NQ66,HUMAN|HGNC=9059|UniProtKB=Q15147,HUMAN|HGNC=4405|UniProtKB=P63215,HUMAN|HGNC=5182|UniProtKB=P35367,HUMAN|HGNC=4379|UniProtKB=P29992,HUMAN|HGNC=4401|UniProtKB=O14775,HUMAN|HGNC=9056|UniProtKB=Q01970,HUMAN|HGNC=20731|UniProtKB=Q9HAV0,H…	Histamine H1 receptor mediated signaling pathway	5	70	377
P04374	HUMAN|HGNC=9399|UniProtKB=Q05655,HUMAN|HGNC=4382|UniProtKB=O95837,HUMAN|HGNC=4407|UniProtKB=P50150,HUMAN|HGNC=1391|UniProtKB=Q01668,HUMAN|HGNC=9059|UniProtKB=Q15147,HUMAN|HGNC=4379|UniProtKB=P29992,HUMAN|HGNC=5295|UniProtKB=P28335,HUMAN|HGNC=11133|UniProtKB=O95721,HUMAN|HGNC=5294|UniProtKB=P41595,HUMAN|HGNC=11131|UniProtKB=O00161,HUMAN|HGNC=10934|UniProtKB=P54219,HUMAN|HGNC=1401|UniProtKB=Q02641,…	5HT2 type receptor mediated signaling pathway	9	108	544
P00013	HUMAN|HGNC=19338|UniProtKB=Q9BWU1,HUMAN|HGNC=1589|UniProtKB=P24864,HUMAN|HGNC=23789|UniProtKB=Q9BW66,HUMAN|HGNC=1582|UniProtKB=P24385,HUMAN|HGNC=9561|UniProtKB=P55036,HUMAN|HGNC=9556|UniProtKB=O00231,HUMAN|HGNC=1579|UniProtKB=P14635,HUMAN|HGNC=10291|UniProtKB=P35244,HUMAN|HGNC=9570|UniProtKB=P61289,HUMAN|HGNC=1583|UniProtKB=P30279,HUMAN|HGNC=19989|UniProtKB=Q9UJX6,HUMAN|HGNC=3115|UniProtKB=O00716…	Cell cycle	12	35	144
P00040	HUMAN|HGNC=4402|UniProtKB=P50151,HUMAN|HGNC=4407|UniProtKB=P50150,HUMAN|HGNC=9391|UniProtKB=P13861,HUMAN|HGNC=4405|UniProtKB=P63215,HUMAN|HGNC=9444|UniProtKB=O43930,HUMAN|HGNC=9380|UniProtKB=P17612,HUMAN|HGNC=11133|UniProtKB=O95721,HUMAN|HGNC=4401|UniProtKB=O14775,HUMAN|HGNC=11131|UniProtKB=O00161,HUMAN|HGNC=4594|UniProtKB=Q14416,HUMAN|HGNC=4387|UniProtKB=P08754,HUMAN|HGNC=20731|UniProtKB=Q9HAV0,…	Metabotropic glutamate receptor group II pathway	7	78	378
P04397	HUMAN|HGNC=3288|UniProtKB=Q13541,HUMAN|HGNC=10436|UniProtKB=P23443,HUMAN|HGNC=15979|UniProtKB=Q9H3D4,HUMAN|HGNC=11998|UniProtKB=P04637,HUMAN|HGNC=393|UniProtKB=Q9Y243,HUMAN|HGNC=11389|UniProtKB=Q15831,HUMAN|HGNC=391|UniProtKB=P31749,HUMAN|HGNC=9299|UniProtKB=P67775,HUMAN|HGNC=9379|UniProtKB=O43741,HUMAN|HGNC=3942|UniProtKB=P42345,HUMAN|HGNC=12003|UniProtKB=O15350,HUMAN|HGNC=9376|UniProtKB=Q13131,…	p53 pathway by glucose deprivation	13	31	173
P00026	HUMAN|HGNC=285|UniProtKB=P08588,HUMAN|HGNC=9392|UniProtKB=P31323,HUMAN|HGNC=280|UniProtKB=P25100,HUMAN|HGNC=2345|UniProtKB=P16220,HUMAN|HGNC=262|UniProtKB=P30542,HUMAN|HGNC=10000|UniProtKB=P49798,HUMAN|HGNC=9382|UniProtKB=P22612,HUMAN|HGNC=11633|UniProtKB=P15923,HUMAN|HGNC=2091|UniProtKB=P09497,HUMAN|HGNC=8155|UniProtKB=P41146,HUMAN|HGNC=23720|UniProtKB=Q70SY1,HUMAN|HGNC=5183|UniProtKB=P25021,HUM…	Heterotrimeric G-protein signaling pathway-Gi alpha and Gs alpha mediated pathway	27	218	1075
P05915	HUMAN|HGNC=4402|UniProtKB=P50151,HUMAN|HGNC=4407|UniProtKB=P50150,HUMAN|HGNC=28550|UniProtKB=Q6ZUK4,HUMAN|HGNC=8156|UniProtKB=P35372,HUMAN|HGNC=4405|UniProtKB=P63215,HUMAN|HGNC=11133|UniProtKB=O95721,HUMAN|HGNC=4401|UniProtKB=O14775,HUMAN|HGNC=11131|UniProtKB=O00161,HUMAN|HGNC=4387|UniProtKB=P08754,HUMAN|HGNC=20731|UniProtKB=Q9HAV0,HUMAN|HGNC=19664|UniProtKB=Q9UK08,HUMAN|HGNC=8820|UniProtKB=P0121…	Opioid proenkephalin pathway	11	53	287
P02769	HUMAN|HGNC=12805|UniProtKB=P47989,HUMAN|HGNC=8021|UniProtKB=P21589,HUMAN|HGNC=7892|UniProtKB=P00491,HUMAN|HGNC=4212|UniProtKB=Q9Y2T3,HUMAN|HGNC=470|UniProtKB=Q01432	Purine metabolism	5	10	38
P02740	HUMAN|HGNC=2867|UniProtKB=Q02127,HUMAN|HGNC=7852|UniProtKB=O00746,HUMAN|HGNC=2520|UniProtKB=Q9NRF8,HUMAN|HGNC=14656|UniProtKB=Q8TD84,HUMAN|HGNC=12563|UniProtKB=P11172,HUMAN|HGNC=1424|UniProtKB=P27708,HUMAN|HGNC=20567|UniProtKB=O75414,HUMAN|HGNC=7851|UniProtKB=Q13232,HUMAN|HGNC=2323|UniProtKB=P31327,HUMAN|HGNC=31358|UniProtKB=O60361,HUMAN|HGNC=18170|UniProtKB=P30085,HUMAN|HGNC=2519|UniProtKB=P1781…	De novo pyrmidine ribonucleotides biosythesis	10	39	264
P00030	HUMAN|HGNC=8973|UniProtKB=O75747,HUMAN|HGNC=700|UniProtKB=P27540,HUMAN|HGNC=1232|UniProtKB=Q9GZT9,HUMAN|HGNC=17646|UniProtKB=Q96IV0,HUMAN|HGNC=8979|UniProtKB=P27986,HUMAN|HGNC=12023|UniProtKB=P56180,HUMAN|HGNC=392|UniProtKB=P31751,HUMAN|HGNC=2348|UniProtKB=Q92793,HUMAN|HGNC=14660|UniProtKB=Q96KS0,HUMAN|HGNC=8972|UniProtKB=O00750,HUMAN|HGNC=17299|UniProtKB=Q6XPS3,HUMAN|HGNC=17772|UniProtKB=Q99757,…	Hypoxia response via HIF activation	14	40	202
P00041	HUMAN|HGNC=4585|UniProtKB=Q12879,HUMAN|HGNC=9059|UniProtKB=Q15147,HUMAN|HGNC=9444|UniProtKB=O43930,HUMAN|HGNC=4379|UniProtKB=P29992,HUMAN|HGNC=9380|UniProtKB=P17612,HUMAN|HGNC=4579|UniProtKB=P39086,HUMAN|HGNC=4597|UniProtKB=P41594,HUMAN|HGNC=4584|UniProtKB=Q05586,HUMAN|HGNC=9441|UniProtKB=P51817,HUMAN|HGNC=4589|UniProtKB=Q7Z429,HUMAN|HGNC=9382|UniProtKB=P22612,HUMAN|HGNC=4593|UniProtKB=Q13255,HUM…	Metabotropic glutamate receptor group I pathway	10	36	182
P00004	HUMAN|HGNC=12782|UniProtKB=P56703,HUMAN|HGNC=3432|UniProtKB=Q15303,HUMAN|HGNC=581|UniProtKB=O00213,HUMAN|HGNC=8744|UniProtKB=P16519,HUMAN|HGNC=2510|UniProtKB=P26232,HUMAN|HGNC=4041|UniProtKB=Q9NPG1,HUMAN|HGNC=12333|UniProtKB=P48995,HUMAN|HGNC=14288|UniProtKB=Q96CW9,HUMAN|HGNC=15974|UniProtKB=Q9C040,HUMAN|HGNC=8747|UniProtKB=Q92824,HUMAN|HGNC=129|UniProtKB=P68133,HUMAN|HGNC=7883|UniProtKB=Q9UM47,H…	Alzheimer disease-presenilin pathway	70	204	1005
P04395	HUMAN|HGNC=2303|UniProtKB=P16870,HUMAN|HGNC=23401|UniProtKB=Q9Y6A9,HUMAN|HGNC=28962|UniProtKB=Q15005,HUMAN|HGNC=26212|UniProtKB=P61009,HUMAN|HGNC=9358|UniProtKB=P48147,HUMAN|HGNC=30228|UniProtKB=Q4J6C6,HUMAN|HGNC=8596|UniProtKB=P19021,HUMAN|HGNC=894|UniProtKB=P01185,HUMAN|HGNC=8528|UniProtKB=P01178,HUMAN|HGNC=23400|UniProtKB=Q9BY50,HUMAN|HGNC=17718|UniProtKB=P67812	Vasopressin synthesis	11	28	125
P02762	HUMAN|HGNC=4458|UniProtKB=P06744,HUMAN|HGNC=4922|UniProtKB=P19367,HUMAN|HGNC=25610|UniProtKB=Q96C11,HUMAN|HGNC=4923|UniProtKB=P52789,HUMAN|HGNC=11559|UniProtKB=P37837,HUMAN|HGNC=11834|UniProtKB=P29401,HUMAN|HGNC=10297|UniProtKB=P49247,HUMAN|HGNC=23302|UniProtKB=Q2TB90,HUMAN|HGNC=8891|UniProtKB=P52209	Pentose phosphate pathway	13	19	57
P00016	HUMAN|HGNC=7571|UniProtKB=Q9UKX3,HUMAN|HGNC=7569|UniProtKB=P35749,HUMAN|HGNC=30829|UniProtKB=Q9BVA1,HUMAN|HGNC=20234|UniProtKB=Q9UI08,HUMAN|HGNC=2876|UniProtKB=O60610,HUMAN|HGNC=30580|UniProtKB=Q76I76,HUMAN|HGNC=673|UniProtKB=Q07960,HUMAN|HGNC=132|UniProtKB=P60709,HUMAN|HGNC=706|UniProtKB=O15145,HUMAN|HGNC=23212|UniProtKB=Q7Z406,HUMAN|HGNC=12735|UniProtKB=O00401,HUMAN|HGNC=130|UniProtKB=P62736,HU…	Cytoskeletal regulation by Rho GTPase	20	164	798
P04377	HUMAN|HGNC=4402|UniProtKB=P50151,HUMAN|HGNC=4407|UniProtKB=P50150,HUMAN|HGNC=9391|UniProtKB=P13861,HUMAN|HGNC=10485|UniProtKB=Q15413,HUMAN|HGNC=1391|UniProtKB=Q01668,HUMAN|HGNC=4405|UniProtKB=P63215,HUMAN|HGNC=4388|UniProtKB=P38405,HUMAN|HGNC=9444|UniProtKB=O43930,HUMAN|HGNC=9380|UniProtKB=P17612,HUMAN|HGNC=11133|UniProtKB=O95721,HUMAN|HGNC=4401|UniProtKB=O14775,HUMAN|HGNC=285|UniProtKB=P08588,HU…	Beta1 adrenergic receptor signaling pathway	7	71	375
P04373	HUMAN|HGNC=4402|UniProtKB=P50151,HUMAN|HGNC=5286|UniProtKB=P08908,HUMAN|HGNC=4407|UniProtKB=P50150,HUMAN|HGNC=9391|UniProtKB=P13861,HUMAN|HGNC=4405|UniProtKB=P63215,HUMAN|HGNC=9444|UniProtKB=O43930,HUMAN|HGNC=9380|UniProtKB=P17612,HUMAN|HGNC=11133|UniProtKB=O95721,HUMAN|HGNC=4401|UniProtKB=O14775,HUMAN|HGNC=11131|UniProtKB=O00161,HUMAN|HGNC=4387|UniProtKB=P08754,HUMAN|HGNC=10934|UniProtKB=P54219,…	5HT1 type receptor mediated signaling pathway	8	70	374
P00029	HUMAN|HGNC=654|UniProtKB=P61204,HUMAN|HGNC=2962|UniProtKB=Q8NCM8,HUMAN|HGNC=9453|UniProtKB=O43272,HUMAN|HGNC=30829|UniProtKB=Q9BVA1,HUMAN|HGNC=4579|UniProtKB=P39086,HUMAN|HGNC=1480|UniProtKB=P20807,HUMAN|HGNC=11503|UniProtKB=O43426,HUMAN|HGNC=1477|UniProtKB=Q9HC96,HUMAN|HGNC=392|UniProtKB=P31751,HUMAN|HGNC=17367|UniProtKB=Q9NWB7,HUMAN|HGNC=17260|UniProtKB=O95379,HUMAN|HGNC=4812|UniProtKB=P54257,H…	Huntington disease	60	307	1461
P02772	HUMAN|HGNC=986|UniProtKB=P12694,HUMAN|HGNC=6971|UniProtKB=P40926,HUMAN|HGNC=2422|UniProtKB=O75390,HUMAN|HGNC=8636|UniProtKB=P11498,HUMAN|HGNC=18355|UniProtKB=Q8N0X4,HUMAN|HGNC=9021|UniProtKB=P14618,HUMAN|HGNC=6983|UniProtKB=P48163,HUMAN|HGNC=9020|UniProtKB=P30613,HUMAN|HGNC=8806|UniProtKB=P08559,HUMAN|HGNC=8807|UniProtKB=P29803,HUMAN|HGNC=115|UniProtKB=P53396,HUMAN|HGNC=8724|UniProtKB=P35558	Pyruvate metabolism	10	35	119
P02753	HUMAN|HGNC=7468|UniProtKB=Q99707,HUMAN|HGNC=2501|UniProtKB=P32929	Methionine biosynthesis	4	17	49
P04398	HUMAN|HGNC=1592|UniProtKB=P51959,HUMAN|HGNC=8973|UniProtKB=O75747,HUMAN|HGNC=1577|UniProtKB=P78396,HUMAN|HGNC=1578|UniProtKB=P20248,HUMAN|HGNC=6407|UniProtKB=P01116,HUMAN|HGNC=8816|UniProtKB=O15530,HUMAN|HGNC=11362|UniProtKB=P42224,HUMAN|HGNC=6973|UniProtKB=Q00987,HUMAN|HGNC=392|UniProtKB=P31751,HUMAN|HGNC=6876|UniProtKB=Q16539,HUMAN|HGNC=8972|UniProtKB=O00750,HUMAN|HGNC=9277|UniProtKB=O15297,HUM…	p53 pathway feedback loops 2	32	74	400
P06211	HUMAN|HGNC=1949|UniProtKB=Q9H2X0,HUMAN|HGNC=12429|UniProtKB=Q9GZX9	BMP_signaling_pathway-drosophila	19	19	21
P05917	HUMAN|HGNC=4402|UniProtKB=P50151,HUMAN|HGNC=4407|UniProtKB=P50150,HUMAN|HGNC=8156|UniProtKB=P35372,HUMAN|HGNC=4405|UniProtKB=P63215,HUMAN|HGNC=11133|UniProtKB=O95721,HUMAN|HGNC=4401|UniProtKB=O14775,HUMAN|HGNC=11131|UniProtKB=O00161,HUMAN|HGNC=4387|UniProtKB=P08754,HUMAN|HGNC=20731|UniProtKB=Q9HAV0,HUMAN|HGNC=9201|UniProtKB=P01189,HUMAN|HGNC=19664|UniProtKB=Q9UK08,HUMAN|HGNC=11633|UniProtKB=P1592…	Opioid proopiomelanocortin pathway	9	53	292
P04386	HUMAN|HGNC=4402|UniProtKB=P50151,HUMAN|HGNC=4407|UniProtKB=P50150,HUMAN|HGNC=9391|UniProtKB=P13861,HUMAN|HGNC=4405|UniProtKB=P63215,HUMAN|HGNC=4388|UniProtKB=P38405,HUMAN|HGNC=9444|UniProtKB=O43930,HUMAN|HGNC=9380|UniProtKB=P17612,HUMAN|HGNC=4401|UniProtKB=O14775,HUMAN|HGNC=20731|UniProtKB=Q9HAV0,HUMAN|HGNC=9392|UniProtKB=P31323,HUMAN|HGNC=19664|UniProtKB=Q9UK08,HUMAN|HGNC=9441|UniProtKB=P51817,H…	Histamine H2 receptor mediated signaling pathway	4	42	221
P02776	HUMAN|HGNC=8923|UniProtKB=O43175,HUMAN|HGNC=10852|UniProtKB=P34897,HUMAN|HGNC=9577|UniProtKB=P78330,HUMAN|HGNC=10850|UniProtKB=P34896,HUMAN|HGNC=19129|UniProtKB=Q9Y617,HUMAN|HGNC=341|UniProtKB=P21549	Serine glycine biosynthesis	4	22	128
P02755	HUMAN|HGNC=6936|UniProtKB=Q96RQ3,HUMAN|HGNC=16732|UniProtKB=Q96PE7,HUMAN|HGNC=6937|UniProtKB=Q9HCC0,HUMAN|HGNC=8653|UniProtKB=P05165,HUMAN|HGNC=8654|UniProtKB=P05166,HUMAN|HGNC=7526|UniProtKB=P22033	Methylmalonyl pathway	3	8	64
P04393	HUMAN|HGNC=10436|UniProtKB=P23443,HUMAN|HGNC=30281|UniProtKB=Q9NZL6,HUMAN|HGNC=6407|UniProtKB=P01116,HUMAN|HGNC=6888|UniProtKB=Q16644,HUMAN|HGNC=8816|UniProtKB=O15530,HUMAN|HGNC=11362|UniProtKB=P42224,HUMAN|HGNC=6872|UniProtKB=P53779,HUMAN|HGNC=6843|UniProtKB=P46734,HUMAN|HGNC=667|UniProtKB=P61586,HUMAN|HGNC=11805|UniProtKB=Q13009,HUMAN|HGNC=14540|UniProtKB=Q9H4A3,HUMAN|HGNC=6846|UniProtKB=P52564…	Ras Pathway	39	104	575
P04375	HUMAN|HGNC=5297|UniProtKB=P46098,HUMAN|HGNC=11133|UniProtKB=O95721,HUMAN|HGNC=12644|UniProtKB=Q15836,HUMAN|HGNC=11131|UniProtKB=O00161,HUMAN|HGNC=10934|UniProtKB=P54219,HUMAN|HGNC=11132|UniProtKB=P60880,HUMAN|HGNC=5298|UniProtKB=O95264,HUMAN|HGNC=12642|UniProtKB=P23763,HUMAN|HGNC=6283|UniProtKB=Q9NPC2,HUMAN|HGNC=6278|UniProtKB=O14649,HUMAN|HGNC=12643|UniProtKB=P63027,HUMAN|HGNC=10935|UniProtKB=Q0…	5HT3 type receptor mediated signaling pathway	5	25	119
P00048	HUMAN|HGNC=4382|UniProtKB=O95837,HUMAN|HGNC=10436|UniProtKB=P23443,HUMAN|HGNC=1582|UniProtKB=P24385,HUMAN|HGNC=4379|UniProtKB=P29992,HUMAN|HGNC=6407|UniProtKB=P01116,HUMAN|HGNC=4095|UniProtKB=P24522,HUMAN|HGNC=8816|UniProtKB=O15530,HUMAN|HGNC=3822|UniProtKB=A0A2Z4LIS9,HUMAN|HGNC=392|UniProtKB=P31751,HUMAN|HGNC=4393|UniProtKB=P11488,HUMAN|HGNC=6091|UniProtKB=P06213,HUMAN|HGNC=6080|UniProtKB=O15357…	PI3 kinase pathway	35	78	414
P00053	HUMAN|HGNC=7778|UniProtKB=Q14934,HUMAN|HGNC=8973|UniProtKB=O75747,HUMAN|HGNC=1700|UniProtKB=P33681,HUMAN|HGNC=6407|UniProtKB=P01116,HUMAN|HGNC=12858|UniProtKB=P43403,HUMAN|HGNC=6872|UniProtKB=P53779,HUMAN|HGNC=1442|UniProtKB=P0DP23,HUMAN|HGNC=14540|UniProtKB=Q9H4A3,HUMAN|HGNC=392|UniProtKB=P31751,HUMAN|HGNC=2444|UniProtKB=P41240,HUMAN|HGNC=12657|UniProtKB=P15498,HUMAN|HGNC=7665|UniProtKB=O43639,H…	T cell activation	45	96	541
P02741	HUMAN|HGNC=24671|UniProtKB=Q8NFF5,HUMAN|HGNC=30324|UniProtKB=Q969G6,HUMAN|HGNC=26988|UniProtKB=Q86XA0	Flavin biosynthesis	9	15	104
P00022	HUMAN|HGNC=11534|UniProtKB=Q15572,HUMAN|HGNC=11533|UniProtKB=Q53T94,HUMAN|HGNC=12511|UniProtKB=P17480,HUMAN|HGNC=20454|UniProtKB=Q9H9Y6,HUMAN|HGNC=20422|UniProtKB=P0DPB6,HUMAN|HGNC=11532|UniProtKB=Q15573,HUMAN|HGNC=30346|UniProtKB=Q9NYV6,HUMAN|HGNC=11588|UniProtKB=P20226,HUMAN|HGNC=11589|UniProtKB=P62380,HUMAN|HGNC=17300|UniProtKB=Q7Z7C8,HUMAN|HGNC=9688|UniProtKB=Q6NZI2,HUMAN|HGNC=17928|UniProtKB…	General transcription by RNA polymerase I	16	23	128
P00045	HUMAN|HGNC=2909|UniProtKB=Q9NYJ7,HUMAN|HGNC=33783|UniProtKB=A6NFD8,HUMAN|HGNC=4880|UniProtKB=Q9Y5J3,HUMAN|HGNC=2907|UniProtKB=P80370,HUMAN|HGNC=34410|UniProtKB=Q96JN8,HUMAN|HGNC=9509|UniProtKB=P49810,HUMAN|HGNC=6189|UniProtKB=Q9Y219,HUMAN|HGNC=14988|UniProtKB=Q9H488,HUMAN|HGNC=14288|UniProtKB=Q96CW9,HUMAN|HGNC=2908|UniProtKB=O00548,HUMAN|HGNC=24149|UniProtKB=Q9HCC6,HUMAN|HGNC=24080|UniProtKB=Q8WW…	Notch signaling pathway	23	63	268
P02749	HUMAN|HGNC=977|UniProtKB=O15382,HUMAN|HGNC=976|UniProtKB=P54687,HUMAN|HGNC=5384|UniProtKB=P50213	Leucine biosynthesis	4	30	106
P02726	HUMAN|HGNC=23|UniProtKB=P80404,HUMAN|HGNC=408|UniProtKB=P51649	Aminobutyrate degradation	2	10	43
P00054	HUMAN|HGNC=6872|UniProtKB=P53779,HUMAN|HGNC=6843|UniProtKB=P46734,HUMAN|HGNC=14540|UniProtKB=Q9H4A3,HUMAN|HGNC=6876|UniProtKB=Q16539,HUMAN|HGNC=7799|UniProtKB=O00221,HUMAN|HGNC=3321|UniProtKB=P19419,HUMAN|HGNC=11562|UniProtKB=Q92844,HUMAN|HGNC=15632|UniProtKB=Q9NR97,HUMAN|HGNC=15631|UniProtKB=Q9NYK1,HUMAN|HGNC=6848|UniProtKB=Q13233,HUMAN|HGNC=16735|UniProtKB=A5PLL7,HUMAN|HGNC=7795|UniProtKB=Q0065…	Toll receptor signaling pathway	46	72	293
P00049	HUMAN|HGNC=8607|UniProtKB=O60260,HUMAN|HGNC=12841|UniProtKB=P07947,HUMAN|HGNC=6872|UniProtKB=P53779,HUMAN|HGNC=6735|UniProtKB=P07948,HUMAN|HGNC=2444|UniProtKB=P41240,HUMAN|HGNC=9538|UniProtKB=P40306,HUMAN|HGNC=3321|UniProtKB=P19419,HUMAN|HGNC=9536|UniProtKB=O14818,HUMAN|HGNC=2551|UniProtKB=Q13616,HUMAN|HGNC=11139|UniProtKB=Q9Y6H5,HUMAN|HGNC=1589|UniProtKB=P24864,HUMAN|HGNC=2456|UniProtKB=Q9Y6M4,H…	Parkinson disease	37	216	1090
P02780	HUMAN|HGNC=6176|UniProtKB=Q9BY32,HUMAN|HGNC=18987|UniProtKB=Q9BU02,HUMAN|HGNC=17358|UniProtKB=Q9H3S4	Thiamine metabolism	12	3	9
P04380	HUMAN|HGNC=4402|UniProtKB=P50151,HUMAN|HGNC=4382|UniProtKB=O95837,HUMAN|HGNC=4407|UniProtKB=P50150,HUMAN|HGNC=4405|UniProtKB=P63215,HUMAN|HGNC=4388|UniProtKB=P38405,HUMAN|HGNC=4379|UniProtKB=P29992,HUMAN|HGNC=2357|UniProtKB=P34998,HUMAN|HGNC=11133|UniProtKB=O95721,HUMAN|HGNC=4401|UniProtKB=O14775,HUMAN|HGNC=11131|UniProtKB=O00161,HUMAN|HGNC=20731|UniProtKB=Q9HAV0,HUMAN|HGNC=9201|UniProtKB=P01189,…	Cortocotropin releasing factor receptor signaling pathway	9	52	282
P02737	HUMAN|HGNC=1550|UniProtKB=P35520	Cysteine biosynthesis	2	22	64
P06216	HUMAN|HGNC=1949|UniProtKB=Q9H2X0,HUMAN|HGNC=12429|UniProtKB=Q9GZX9	SCW_signaling_pathway	18	13	13
P02744	HUMAN|HGNC=4119|UniProtKB=Q01415,HUMAN|HGNC=418|UniProtKB=P09972,HUMAN|HGNC=4116|UniProtKB=Q14376,HUMAN|HGNC=6315|UniProtKB=P50053,HUMAN|HGNC=4922|UniProtKB=P19367,HUMAN|HGNC=414|UniProtKB=P04075,HUMAN|HGNC=417|UniProtKB=P05062,HUMAN|HGNC=4923|UniProtKB=P52789,HUMAN|HGNC=4135|UniProtKB=P07902,HUMAN|HGNC=4118|UniProtKB=P51570,HUMAN|HGNC=23302|UniProtKB=Q2TB90	Fructose galactose metabolism	8	23	85
P00038	HUMAN|HGNC=11366|UniProtKB=P42229,HUMAN|HGNC=17002|UniProtKB=Q8N2W9,HUMAN|HGNC=11364|UniProtKB=P40763,HUMAN|HGNC=11367|UniProtKB=P51692,HUMAN|HGNC=6190|UniProtKB=P23458,HUMAN|HGNC=11362|UniProtKB=P42224,HUMAN|HGNC=19383|UniProtKB=O15524,HUMAN|HGNC=11363|UniProtKB=P52630,HUMAN|HGNC=6193|UniProtKB=P52333,HUMAN|HGNC=11365|UniProtKB=Q14765,HUMAN|HGNC=16861|UniProtKB=Q9Y6X2,HUMAN|HGNC=6876|UniProtKB=Q…	JAK/STAT signaling pathway	8	19	110
P02728	HUMAN|HGNC=2323|UniProtKB=P31327,HUMAN|HGNC=758|UniProtKB=P00966,HUMAN|HGNC=8512|UniProtKB=P00480,HUMAN|HGNC=17996|UniProtKB=Q8N159,HUMAN|HGNC=746|UniProtKB=P04424,HUMAN|HGNC=1424|UniProtKB=P27708	Arginine biosynthesis	9	21	172
P02745	HUMAN|HGNC=21016|UniProtKB=Q5TDP6,HUMAN|HGNC=4341|UniProtKB=P15104,HUMAN|HGNC=4335|UniProtKB=P00367,HUMAN|HGNC=4336|UniProtKB=P49448	Glutamine glutamate conversion	3	28	148
P06587	HUMAN|HGNC=1963|UniProtKB=Q05901,HUMAN|HGNC=1958|UniProtKB=P43681,HUMAN|HGNC=9380|UniProtKB=P17612,HUMAN|HGNC=4387|UniProtKB=P08754,HUMAN|HGNC=1957|UniProtKB=P32297,HUMAN|HGNC=3377|UniProtKB=P11171,HUMAN|HGNC=2719|UniProtKB=P20711,HUMAN|HGNC=3378|UniProtKB=Q9H4G0,HUMAN|HGNC=11782|UniProtKB=P07101,HUMAN|HGNC=11633|UniProtKB=P15923,HUMAN|HGNC=9282|UniProtKB=P62140,HUMAN|HGNC=1962|UniProtKB=P17787,H…	Nicotine pharmacodynamics pathway	27	40	155
P02723	HUMAN|HGNC=186|UniProtKB=P00813,HUMAN|HGNC=23333|UniProtKB=Q9NRG1,HUMAN|HGNC=12805|UniProtKB=P47989,HUMAN|HGNC=626|UniProtKB=P07741,HUMAN|HGNC=7892|UniProtKB=P00491,HUMAN|HGNC=31853|UniProtKB=Q6DHV7,HUMAN|HGNC=5157|UniProtKB=P00492	Adenine and hypoxanthine salvage pathway	10	21	119
P02738	HUMAN|HGNC=17296|UniProtKB=Q7LG56,HUMAN|HGNC=365|UniProtKB=Q9Y6K8,HUMAN|HGNC=363|UniProtKB=P27144,HUMAN|HGNC=6052|UniProtKB=P20839,HUMAN|HGNC=7851|UniProtKB=Q13232,HUMAN|HGNC=10452|UniProtKB=P31350,HUMAN|HGNC=18170|UniProtKB=P30085,HUMAN|HGNC=794|UniProtKB=P31939,HUMAN|HGNC=7849|UniProtKB=P15531,HUMAN|HGNC=4378|UniProtKB=P49915,HUMAN|HGNC=7852|UniProtKB=O00746,HUMAN|HGNC=33814|UniProtKB=Q5TCS8,HU…	De novo purine biosynthesis	23	78	569
P00036	HUMAN|HGNC=6880|UniProtKB=Q13164,HUMAN|HGNC=8816|UniProtKB=O15530,HUMAN|HGNC=3822|UniProtKB=A0A2Z4LIS9,HUMAN|HGNC=11362|UniProtKB=P42224,HUMAN|HGNC=6009|UniProtKB=P14784,HUMAN|HGNC=7111|UniProtKB=Q9HBH9,HUMAN|HGNC=5974|UniProtKB=P78552,HUMAN|HGNC=5966|UniProtKB=P20809,HUMAN|HGNC=17329|UniProtKB=Q9H6Q3,HUMAN|HGNC=392|UniProtKB=P31751,HUMAN|HGNC=5965|UniProtKB=Q08334,HUMAN|HGNC=10430|UniProtKB=Q154…	Interleukin signaling pathway	36	91	542
P04387	HUMAN|HGNC=4855|UniProtKB=P19113	Histamine synthesis	1	1	8
P00008	HUMAN|HGNC=18271|UniProtKB=Q8N8S7,HUMAN|HGNC=11087|UniProtKB=O75094,HUMAN|HGNC=76|UniProtKB=P00519,HUMAN|HGNC=17382|UniProtKB=Q7Z6B7,HUMAN|HGNC=11085|UniProtKB=O75093,HUMAN|HGNC=11086|UniProtKB=O94813,HUMAN|HGNC=9801|UniProtKB=P63000,HUMAN|HGNC=669|UniProtKB=P08134,HUMAN|HGNC=2561|UniProtKB=P61073,HUMAN|HGNC=2701|UniProtKB=P43146,HUMAN|HGNC=10249|UniProtKB=Q9Y6N7,HUMAN|HGNC=9673|UniProtKB=Q12913,…	Axon guidance mediated by Slit/Robo	14	42	169
P05726	HUMAN|HGNC=15917|UniProtKB=Q9NQ66,HUMAN|HGNC=6677|UniProtKB=P06858,HUMAN|HGNC=17661|UniProtKB=Q53H76,HUMAN|HGNC=1165|UniProtKB=Q9Y4D2,HUMAN|HGNC=9056|UniProtKB=Q01970,HUMAN|HGNC=18483|UniProtKB=Q8WWY8,HUMAN|HGNC=9055|UniProtKB=Q00722	2-arachidonoylglycerol biosynthesis	4	7	35
P02770	HUMAN|HGNC=30260|UniProtKB=Q9NVS9,HUMAN|HGNC=8819|UniProtKB=O00764	Pyridoxal phosphate salvage pathway	4	5	37
P00051	HUMAN|HGNC=11449|UniProtKB=P53597,HUMAN|HGNC=118|UniProtKB=Q99798,HUMAN|HGNC=2422|UniProtKB=O75390,HUMAN|HGNC=8810|UniProtKB=Q15119,HUMAN|HGNC=6970|UniProtKB=P40925,HUMAN|HGNC=3700|UniProtKB=P07954,HUMAN|HGNC=8124|UniProtKB=Q02218,HUMAN|HGNC=8806|UniProtKB=P08559,HUMAN|HGNC=8807|UniProtKB=P29803,HUMAN|HGNC=10682|UniProtKB=Q99643,HUMAN|HGNC=23537|UniProtKB=Q96HY7	TCA cycle	10	22	79
P02771	HUMAN|HGNC=23|UniProtKB=P80404,HUMAN|HGNC=3015|UniProtKB=Q14195,HUMAN|HGNC=8021|UniProtKB=P21589,HUMAN|HGNC=20637|UniProtKB=Q9BPU6,HUMAN|HGNC=1712|UniProtKB=P32320,HUMAN|HGNC=16297|UniProtKB=Q9UBR1,HUMAN|HGNC=3148|UniProtKB=P19971,HUMAN|HGNC=3012|UniProtKB=Q12882,HUMAN|HGNC=7179|UniProtKB=Q02252,HUMAN|HGNC=3013|UniProtKB=Q14117,HUMAN|HGNC=3014|UniProtKB=Q16555	Pyrimidine Metabolism	8	15	88
P00058	HUMAN|HGNC=11151|UniProtKB=P09012,HUMAN|HGNC=23019|UniProtKB=Q15696,HUMAN|HGNC=30857|UniProtKB=Q96DI7,HUMAN|HGNC=11155|UniProtKB=P08579,HUMAN|HGNC=17348|UniProtKB=O43395,HUMAN|HGNC=17896|UniProtKB=Q9UMS4	mRNA splicing	10	12	43
P00047	HUMAN|HGNC=19338|UniProtKB=Q9BWU1,HUMAN|HGNC=8800|UniProtKB=P01127,HUMAN|HGNC=29869|UniProtKB=P98077,HUMAN|HGNC=26545|UniProtKB=A6NI28,HUMAN|HGNC=19164|UniProtKB=Q9Y3M8,HUMAN|HGNC=6407|UniProtKB=P01116,HUMAN|HGNC=21030|UniProtKB=Q53QZ3,HUMAN|HGNC=26099|UniProtKB=A1A4S6,HUMAN|HGNC=6872|UniProtKB=P53779,HUMAN|HGNC=392|UniProtKB=P31751,HUMAN|HGNC=673|UniProtKB=Q07960,HUMAN|HGNC=18562|UniProtKB=Q9958…	PDGF signaling pathway	36	219	1005
P05730	HUMAN|HGNC=4402|UniProtKB=P50151,HUMAN|HGNC=4407|UniProtKB=P50150,HUMAN|HGNC=15917|UniProtKB=Q9NQ66,HUMAN|HGNC=4405|UniProtKB=P63215,HUMAN|HGNC=4412|UniProtKB=O14610,HUMAN|HGNC=4384|UniProtKB=P63096,HUMAN|HGNC=4410|UniProtKB=O60262,HUMAN|HGNC=4398|UniProtKB=P62879,HUMAN|HGNC=4387|UniProtKB=P08754,HUMAN|HGNC=9056|UniProtKB=Q01970,HUMAN|HGNC=20731|UniProtKB=Q9HAV0,HUMAN|HGNC=4597|UniProtKB=P41594,H…	Endogenous_cannabinoid_signaling	9	29	153
P02722	HUMAN|HGNC=16091|UniProtKB=Q9NUB1,HUMAN|HGNC=24723|UniProtKB=Q9H6R3,HUMAN|HGNC=15814|UniProtKB=Q9NR19	Acetate utilization	3	13	76
P05918	HUMAN|HGNC=3288|UniProtKB=Q13541,HUMAN|HGNC=6888|UniProtKB=Q16644,HUMAN|HGNC=6995|UniProtKB=Q02080,HUMAN|HGNC=4095|UniProtKB=P24522,HUMAN|HGNC=10434|UniProtKB=O75582,HUMAN|HGNC=6843|UniProtKB=P46734,HUMAN|HGNC=7111|UniProtKB=Q9HBH9,HUMAN|HGNC=2345|UniProtKB=P16220,HUMAN|HGNC=17075|UniProtKB=Q9NYJ8,HUMAN|HGNC=6846|UniProtKB=P52564,HUMAN|HGNC=6876|UniProtKB=Q16539,HUMAN|HGNC=783|UniProtKB=P18846,HU…	p38 MAPK pathway	36	51	224
P02751	HUMAN|HGNC=25155|UniProtKB=Q86XE5	Lysine biosynthesis	9	28	122
P04376	HUMAN|HGNC=4402|UniProtKB=P50151,HUMAN|HGNC=4407|UniProtKB=P50150,HUMAN|HGNC=4405|UniProtKB=P63215,HUMAN|HGNC=4388|UniProtKB=P38405,HUMAN|HGNC=11133|UniProtKB=O95721,HUMAN|HGNC=4401|UniProtKB=O14775,HUMAN|HGNC=11131|UniProtKB=O00161,HUMAN|HGNC=10934|UniProtKB=P54219,HUMAN|HGNC=20731|UniProtKB=Q9HAV0,HUMAN|HGNC=19664|UniProtKB=Q9UK08,HUMAN|HGNC=11633|UniProtKB=P15923,HUMAN|HGNC=12643|UniProtKB=P63…	5HT4 type receptor mediated signaling pathway	7	51	275
