# Supplementary material for: Establishment of an amino acid metabolism related signature for prognostic and therapeutic sensitivity prediction in breast cancer by machine learning
Source: PLoS One. 2026 Jan 9;21(1):e0340586. doi: 10.1371/journal.pone.0340586 (PMC12788691; doi:10.1371/journal.pone.0340586)
Supplement: S6 Table — (XLSX) [file pone.0340586.s014.xlsx]

## Sheet: S6 Table
S6 Table. The 89 amino acid metabolism-related genes with prognostic value in breast cancer in three cohort
Gene	HR	lower	upper	pval	Cohort	Gene	HR	lower	upper	pval	Cohort	Gene	HR	lower	upper	pval	Cohort
RPL22	0.725225	0.536142	0.980994	0.0371178	TCGA	RPL22	0.876148	0.811004	0.946524	0.00079606	METABRIC	RPL22	0.624884	0.488732	0.798965	0.000176872	GSE96058
PAX7	1.15667	1.05291	1.27064	0.00240301	TCGA	PAX7	1.39311	1.215	1.59734	2.03315e-06	METABRIC	PAX7	1.159	1.09019	1.23215	2.2959e-06	GSE96058
RPL11	0.673497	0.525179	0.863701	0.00184236	TCGA	RPL11	0.801119	0.6883	0.932431	0.00419209	METABRIC	RPL11	0.616229	0.489904	0.775129	3.5309e-05	GSE96058
JAK1	0.781582	0.619922	0.985399	0.0371266	TCGA	JAK1	0.895498	0.823924	0.97329	0.00940525	METABRIC	JAK1	0.413566	0.332836	0.513877	1.60423e-15	GSE96058
PTGER3	0.915145	0.838279	0.999059	0.0475919	TCGA	PTGER3	0.812635	0.745915	0.885324	2.06971e-06	METABRIC	PTGER3	0.762389	0.714393	0.813609	2.89532e-16	GSE96058
AMY2B	0.793972	0.662163	0.95202	0.0127448	TCGA	AMY2B	0.807959	0.669048	0.975712	0.0267324	METABRIC	AMY2B	0.850969	0.766183	0.945138	0.00258119	GSE96058
GSTM4	0.722934	0.603927	0.865392	0.000407211	TCGA	GSTM4	0.772112	0.638726	0.933354	0.00752359	METABRIC	GSTM4	0.709843	0.622541	0.809389	3.08306e-07	GSE96058
GSTM2	0.8389	0.74102	0.949709	0.0055179	TCGA	GSTM2	0.930334	0.889937	0.972564	0.00143155	METABRIC	GSTM2	0.765128	0.702502	0.833336	8.01996e-10	GSE96058
CD1C	0.819152	0.694015	0.966853	0.0183487	TCGA	CD1C	0.691162	0.61216	0.78036	2.45457e-09	METABRIC	CD1C	0.743287	0.691866	0.798528	5.01966e-16	GSE96058
CD48	0.863002	0.760029	0.979926	0.0230399	TCGA	CD48	0.882387	0.828995	0.939218	8.52785e-05	METABRIC	CD48	0.884722	0.808269	0.968406	0.00790335	GSE96058
SELL	0.884	0.791554	0.987244	0.0286866	TCGA	SELL	0.912431	0.846658	0.983312	0.0163579	METABRIC	SELL	0.84891	0.783787	0.919444	5.76199e-05	GSE96058
PIGR	0.895825	0.834785	0.961328	0.00224808	TCGA	PIGR	0.939179	0.890467	0.990557	0.0209375	METABRIC	PIGR	0.888281	0.846609	0.932004	1.34911e-06	GSE96058
LAMB3	0.88934	0.80762	0.979328	0.0170922	TCGA	LAMB3	0.850628	0.791419	0.914266	1.10789e-05	METABRIC	LAMB3	0.909741	0.846661	0.97752	0.0098771	GSE96058
ZAP70	0.853824	0.749065	0.973234	0.0179723	TCGA	ZAP70	0.896716	0.806541	0.996972	0.0437951	METABRIC	ZAP70	0.879754	0.811906	0.953271	0.00175598	GSE96058
MITD1	0.59457	0.410248	0.861707	0.00603069	TCGA	MITD1	0.655359	0.557806	0.769972	2.76515e-07	METABRIC	MITD1	0.699036	0.547735	0.892131	0.00401268	GSE96058
STAT4	0.796815	0.667935	0.950563	0.0116293	TCGA	STAT4	0.863214	0.795588	0.936587	0.00040945	METABRIC	STAT4	0.755888	0.680156	0.840052	2.03893e-07	GSE96058
SLC6A1	1.44084	1.09074	1.90331	0.0101248	TCGA	SLC6A1	1.55262	1.28559	1.87511	4.90237e-06	METABRIC	SLC6A1	1.4647	1.2704	1.68871	1.47162e-07	GSE96058
SEMA3B	0.839903	0.765457	0.921589	0.000229319	TCGA	SEMA3B	0.80891	0.737979	0.886659	5.92382e-06	METABRIC	SEMA3B	0.829158	0.774284	0.887922	8.2069e-08	GSE96058
KLF15	0.808169	0.663953	0.983712	0.0336939	TCGA	KLF15	0.620368	0.474742	0.810664	0.000469336	METABRIC	KLF15	0.837715	0.760504	0.922766	0.000331708	GSE96058
ALG3	1.3095	1.01585	1.68805	0.0374055	TCGA	ALG3	1.39946	1.25034	1.56636	5.02172e-09	METABRIC	ALG3	1.83205	1.52315	2.20359	1.30832e-10	GSE96058
TP63	0.866624	0.788666	0.952287	0.00291573	TCGA	TP63	0.731507	0.661902	0.808431	8.87212e-10	METABRIC	TP63	0.790313	0.743408	0.840178	4.76001e-14	GSE96058
LEF1	0.795057	0.692726	0.912503	0.00110435	TCGA	LEF1	0.878159	0.815148	0.946041	0.000626001	METABRIC	LEF1	0.764818	0.685947	0.852757	1.37688e-06	GSE96058
NPY1R	0.924918	0.874368	0.978391	0.00649349	TCGA	NPY1R	0.734097	0.589748	0.913779	0.00565547	METABRIC	NPY1R	0.913634	0.880848	0.94764	1.27058e-06	GSE96058
CCT5	1.27642	1.01399	1.60677	0.0376873	TCGA	CCT5	1.26738	1.13163	1.41941	4.14488e-05	METABRIC	CCT5	1.56615	1.32729	1.84798	1.07489e-07	GSE96058
IL7R	0.89447	0.811986	0.985332	0.0238642	TCGA	IL7R	0.912378	0.864092	0.963363	0.000948645	METABRIC	IL7R	0.840247	0.782311	0.902474	1.79646e-06	GSE96058
SLC27A6	0.862784	0.751593	0.990425	0.0360257	TCGA	SLC27A6	0.600804	0.425818	0.847697	0.00372346	METABRIC	SLC27A6	0.915092	0.850781	0.984263	0.017005	GSE96058
P4HA2	1.46958	1.15094	1.87643	0.00201926	TCGA	P4HA2	1.25887	1.13698	1.39384	9.40397e-06	METABRIC	P4HA2	1.69482	1.42172	2.02037	3.98268e-09	GSE96058
VDAC1	1.70919	1.23253	2.37019	0.00131244	TCGA	VDAC1	1.1742	1.03734	1.32912	0.0110917	METABRIC	VDAC1	1.70274	1.35498	2.13975	4.96549e-06	GSE96058
CXCL14	0.916455	0.856562	0.980535	0.0114061	TCGA	CXCL14	0.931357	0.895033	0.969154	0.000458984	METABRIC	CXCL14	0.849439	0.805593	0.895671	1.59214e-09	GSE96058
HSPA9	1.55767	1.15387	2.10278	0.00379402	TCGA	HSPA9	1.26122	1.09876	1.4477	0.000971749	METABRIC	HSPA9	1.34738	1.06416	1.706	0.013271	GSE96058
STC2	0.917666	0.85536	0.98451	0.0166145	TCGA	STC2	0.962464	0.93352	0.992306	0.0140609	METABRIC	STC2	0.858021	0.821011	0.896699	9.98147e-12	GSE96058
ELOVL2	0.909359	0.849753	0.973146	0.0060152	TCGA	ELOVL2	0.923116	0.853968	0.997862	0.0440272	METABRIC	ELOVL2	0.845859	0.806436	0.88721	6.22752e-12	GSE96058
PGM3	1.36883	1.0693	1.75226	0.0127123	TCGA	PGM3	1.16513	1.03994	1.30539	0.00840834	METABRIC	PGM3	1.65931	1.36356	2.0192	4.27728e-07	GSE96058
IGF2R	1.40906	1.1191	1.77415	0.00353168	TCGA	IGF2R	1.26724	1.10773	1.44973	0.000559606	METABRIC	IGF2R	1.38644	1.08959	1.76415	0.00786149	GSE96058
EGR3	0.893151	0.810939	0.983699	0.0218156	TCGA	EGR3	0.743985	0.65486	0.845239	5.55682e-06	METABRIC	EGR3	0.782568	0.729317	0.839707	9.18323e-12	GSE96058
PLAT	0.901244	0.820909	0.98944	0.0290488	TCGA	PLAT	0.949972	0.909428	0.992323	0.0210956	METABRIC	PLAT	0.841972	0.781607	0.907	5.85392e-06	GSE96058
ADHFE1	0.779971	0.645494	0.942463	0.0100617	TCGA	ADHFE1	0.780057	0.705767	0.862168	1.14863e-06	METABRIC	ADHFE1	0.724017	0.652691	0.803138	1.04089e-09	GSE96058
POP1	1.39956	1.15464	1.69642	0.000614716	TCGA	POP1	1.34112	1.15872	1.55223	8.31554e-05	METABRIC	POP1	1.41888	1.23075	1.63576	1.43018e-06	GSE96058
SLC25A32	1.48871	1.16585	1.90098	0.00142159	TCGA	SLC25A32	0.671587	0.456471	0.988079	0.0432964	METABRIC	SLC25A32	1.28023	1.05039	1.56037	0.0144085	GSE96058
DERL1	1.6245	1.2659	2.08468	0.000137426	TCGA	DERL1	1.27776	1.14265	1.42884	1.71881e-05	METABRIC	DERL1	1.43842	1.18561	1.74513	0.000227447	GSE96058
SQLE	1.16915	1.01053	1.35268	0.0356649	TCGA	SQLE	1.17537	1.10215	1.25345	8.49061e-07	METABRIC	SQLE	1.15854	1.03934	1.29141	0.00789353	GSE96058
NDRG1	1.18937	1.05629	1.33921	0.00417738	TCGA	NDRG1	1.16503	1.09689	1.2374	6.77775e-07	METABRIC	NDRG1	1.33869	1.22002	1.4689	7.32589e-10	GSE96058
FREM1	0.814765	0.700865	0.947176	0.00766866	TCGA	FREM1	0.600655	0.496058	0.727307	1.77283e-07	METABRIC	FREM1	0.709619	0.647177	0.778085	2.8925e-13	GSE96058
NTRK2	0.905747	0.827747	0.991096	0.0311919	TCGA	NTRK2	0.844409	0.786909	0.90611	2.6009e-06	METABRIC	NTRK2	0.922995	0.867642	0.98188	0.0111012	GSE96058
GSN	0.822174	0.679442	0.994891	0.0441553	TCGA	GSN	0.845722	0.78383	0.912501	1.55024e-05	METABRIC	GSN	0.776107	0.672544	0.895617	0.000523169	GSE96058
GAPVD1	1.3513	1.01196	1.80444	0.0412958	TCGA	GAPVD1	1.26285	1.06731	1.49422	0.0065493	METABRIC	GAPVD1	0.652219	0.497004	0.855909	0.00205609	GSE96058
SORBS1	0.831767	0.721257	0.95921	0.0113244	TCGA	SORBS1	0.89535	0.827211	0.969101	0.00619748	METABRIC	SORBS1	0.818314	0.741955	0.902532	6.02435e-05	GSE96058
INPP5A	1.65085	1.22563	2.22359	0.000970719	TCGA	INPP5A	1.25913	1.06222	1.49254	0.00791569	METABRIC	INPP5A	0.772433	0.601688	0.991632	0.0427753	GSE96058
SAA1	0.919227	0.852797	0.990832	0.0277625	TCGA	SAA1	0.917641	0.87724	0.959902	0.000182976	METABRIC	SAA1	0.927445	0.882693	0.974467	0.00283612	GSE96058
TCN1	0.874703	0.799646	0.956806	0.0034493	TCGA	TCN1	0.948352	0.920501	0.977045	0.000488484	METABRIC	TCN1	0.890359	0.853946	0.928324	5.00936e-08	GSE96058
STIP1	1.4094	1.09216	1.8188	0.00835075	TCGA	STIP1	1.48632	1.33516	1.65461	4.42727e-13	METABRIC	STIP1	1.61874	1.34088	1.95417	5.3653e-07	GSE96058
ME3	0.785175	0.664277	0.928077	0.00458427	TCGA	ME3	0.834481	0.77003	0.904327	1.02395e-05	METABRIC	ME3	0.784963	0.701541	0.878306	2.40554e-05	GSE96058
CD27	0.821256	0.714603	0.943827	0.00552842	TCGA	CD27	0.868047	0.804226	0.936933	0.000281337	METABRIC	CD27	0.839054	0.778401	0.904432	4.56591e-06	GSE96058
KLRB1	0.68651	0.563496	0.836378	0.000188865	TCGA	KLRB1	0.821927	0.769438	0.877997	5.73554e-09	METABRIC	KLRB1	0.822819	0.765143	0.884843	1.44425e-07	GSE96058
SHMT2	1.38535	1.07297	1.78867	0.0124115	TCGA	SHMT2	1.33893	1.20613	1.48635	4.33319e-08	METABRIC	SHMT2	1.97106	1.6555	2.34676	2.47581e-14	GSE96058
MYBPC1	0.924016	0.860081	0.992704	0.0307625	TCGA	MYBPC1	0.881445	0.842684	0.921988	3.79778e-08	METABRIC	MYBPC1	0.911023	0.870737	0.953174	5.38648e-05	GSE96058
FLT3	0.831968	0.741455	0.93353	0.00174562	TCGA	FLT3	0.627373	0.537178	0.732711	3.92688e-09	METABRIC	FLT3	0.710419	0.659778	0.764948	1.28748e-19	GSE96058
TPT1	0.706062	0.554258	0.899444	0.00483194	TCGA	TPT1	0.852101	0.80051	0.907018	5.09865e-07	METABRIC	TPT1	0.57505	0.470055	0.703498	7.49036e-08	GSE96058
ZIC2	1.168	1.04337	1.30752	0.00698963	TCGA	ZIC2	1.16351	1.09527	1.23601	9.0794e-07	METABRIC	ZIC2	1.16858	1.10234	1.2388	1.67212e-07	GSE96058
RPGRIP1	0.607414	0.402898	0.915746	0.0173043	TCGA	RPGRIP1	0.711064	0.548307	0.922132	0.0101332	METABRIC	RPGRIP1	0.796938	0.6678	0.951049	0.0118563	GSE96058
SAV1	0.599831	0.459109	0.783685	0.000179082	TCGA	SAV1	0.840665	0.730009	0.968094	0.0159409	METABRIC	SAV1	0.642504	0.520569	0.792999	3.7887e-05	GSE96058
FBLN5	0.849866	0.735128	0.982513	0.0279226	TCGA	FBLN5	0.860729	0.7893	0.938624	0.000691442	METABRIC	FBLN5	0.840827	0.76254	0.927152	0.000507338	GSE96058
SERPINA5	0.935701	0.875755	0.999749	0.0491383	TCGA	SERPINA5	0.952908	0.922672	0.984135	0.00336714	METABRIC	SERPINA5	0.863553	0.827968	0.900667	8.32723e-12	GSE96058
SERPINA3	0.827767	0.741103	0.924566	0.000808278	TCGA	SERPINA3	0.941385	0.911103	0.972673	0.000293658	METABRIC	SERPINA3	0.886109	0.843527	0.93084	1.49258e-06	GSE96058
IGFALS	0.838641	0.740094	0.95031	0.00579632	TCGA	IGFALS	0.80038	0.725894	0.882508	7.90293e-06	METABRIC	IGFALS	0.836601	0.790174	0.885756	9.09568e-10	GSE96058
SLC7A5	1.11881	1.0114	1.23763	0.0292581	TCGA	SLC7A5	1.08181	1.03522	1.1305	0.000463876	METABRIC	SLC7A5	1.26785	1.1798	1.36247	1.03118e-10	GSE96058
P2RX1	0.782425	0.627301	0.975908	0.0295353	TCGA	P2RX1	0.655416	0.516122	0.832303	0.00052878	METABRIC	P2RX1	0.859698	0.771809	0.957594	0.00600561	GSE96058
DNAH9	0.754175	0.578625	0.982985	0.0368963	TCGA	DNAH9	0.506325	0.348162	0.736336	0.000368387	METABRIC	DNAH9	0.866173	0.775841	0.967021	0.0105655	GSE96058
TNFRSF13B	0.718385	0.544649	0.94754	0.0192101	TCGA	TNFRSF13B	0.763707	0.679884	0.857865	5.50795e-06	METABRIC	TNFRSF13B	0.718241	0.653796	0.789038	5.20792e-12	GSE96058
KRT14	0.936005	0.883893	0.991189	0.02365	TCGA	KRT14	0.878676	0.839263	0.919939	3.31587e-08	METABRIC	KRT14	0.930623	0.897085	0.965415	0.00012331	GSE96058
KRT17	0.922706	0.87035	0.978211	0.00695262	TCGA	KRT17	0.914019	0.881486	0.947754	1.16305e-06	METABRIC	KRT17	0.958723	0.919987	0.999089	0.0451454	GSE96058
STAT5A	0.820222	0.683366	0.984487	0.0333508	TCGA	STAT5A	0.703743	0.63491	0.780038	2.22893e-11	METABRIC	STAT5A	0.725495	0.620758	0.847903	5.48298e-05	GSE96058
RBBP8	0.74534	0.626199	0.88715	0.00094162	TCGA	RBBP8	0.809878	0.754312	0.869536	6.06794e-09	METABRIC	RBBP8	0.765493	0.680641	0.860923	8.26454e-06	GSE96058
BCL2	0.888657	0.799207	0.988118	0.0291984	TCGA	BCL2	0.853922	0.805205	0.905586	1.3723e-07	METABRIC	BCL2	0.748436	0.689667	0.812212	3.78317e-12	GSE96058
S1PR4	0.786194	0.650914	0.94959	0.01253	TCGA	S1PR4	0.845344	0.732325	0.975805	0.0217652	METABRIC	S1PR4	0.886329	0.815428	0.963395	0.00455937	GSE96058
CASP14	1.06149	1.00067	1.126	0.0474373	TCGA	CASP14	1.14621	1.0237	1.28338	0.0179788	METABRIC	CASP14	1.10042	1.05943	1.14298	7.74928e-07	GSE96058
CYP4F12	0.792031	0.66492	0.943441	0.00899411	TCGA	CYP4F12	0.885212	0.799121	0.980577	0.0195073	METABRIC	CYP4F12	0.795144	0.732059	0.863666	5.47483e-08	GSE96058
CD79A	0.85377	0.773152	0.942794	0.0017841	TCGA	CD79A	0.912504	0.871169	0.9558	0.00010824	METABRIC	CD79A	0.875516	0.83066	0.922794	7.2565e-07	GSE96058
SPIB	0.867367	0.773702	0.972371	0.0146665	TCGA	SPIB	0.896663	0.80429	0.999646	0.0492587	METABRIC	SPIB	0.895628	0.831275	0.964963	0.00376217	GSE96058
RPS9	0.737111	0.600543	0.904737	0.00352789	TCGA	RPS9	0.830378	0.747249	0.922754	0.000552889	METABRIC	RPS9	0.665334	0.515288	0.859072	0.00177849	GSE96058
SLC19A1	1.2606	1.0191	1.55934	0.0328182	TCGA	SLC19A1	1.34592	1.18532	1.52828	4.59617e-06	METABRIC	SLC19A1	1.26237	1.08028	1.47515	0.00337183	GSE96058
SLC7A4	0.860249	0.762924	0.96999	0.0139961	TCGA	SLC7A4	0.812802	0.718687	0.919242	0.000963143	METABRIC	SLC7A4	0.883338	0.837859	0.931286	4.2323e-06	GSE96058
PRAME	1.06907	1.01036	1.1312	0.020471	TCGA	PRAME	1.12981	1.06952	1.19349	1.2864e-05	METABRIC	PRAME	1.07542	1.04031	1.11171	1.75886e-05	GSE96058
HCCS	1.71571	1.22989	2.39344	0.00148171	TCGA	HCCS	1.35454	1.14142	1.60745	0.000511898	METABRIC	HCCS	1.55022	1.20751	1.9902	0.000583398	GSE96058
OFD1	0.71174	0.532465	0.951377	0.0216408	TCGA	OFD1	0.840125	0.749491	0.941719	0.00278115	METABRIC	OFD1	0.697246	0.561831	0.8653	0.00106357	GSE96058
SLC7A3	0.71097	0.536576	0.942043	0.017512	TCGA	SLC7A3	0.543616	0.414762	0.712502	1.00683e-05	METABRIC	SLC7A3	0.759508	0.694832	0.830203	1.37868e-09	GSE96058
UBE2A	1.73447	1.20485	2.49689	0.00305201	TCGA	UBE2A	1.17973	1.02825	1.35352	0.0184114	METABRIC	UBE2A	1.63739	1.24771	2.14876	0.000376671	GSE96058
SH2D1A	0.843785	0.730631	0.974463	0.0207732	TCGA	SH2D1A	0.814944	0.725573	0.915322	0.000554575	METABRIC	SH2D1A	0.894788	0.827924	0.967052	0.00502485	GSE96058
AIFM1	1.39761	1.01151	1.9311	0.042426	TCGA	AIFM1	1.30705	1.13871	1.50026	0.000140877	METABRIC	AIFM1	1.31014	1.0437	1.64458	0.0198742	GSE96058
