# Supplementary material for: Establishment of an amino acid metabolism related signature for prognostic and therapeutic sensitivity prediction in breast cancer by machine learning
Source: PLoS One. 2026 Jan 9;21(1):e0340586. doi: 10.1371/journal.pone.0340586 (PMC12788691; doi:10.1371/journal.pone.0340586)
Supplement: S7 Table — (XLSX) [file pone.0340586.s015.xlsx]

## Sheet: S7 Table
S7 Table. The details of stepCox[both]
Start: AIC=1680.34	Step: AIC=1678.34	Step: AIC=1676.36	Step: AIC=1674.39	Step: AIC=1672.48	Step: AIC=1670.73	Step: AIC=1668.87	Step: AIC=1667.16	Step: AIC=1665.7	Step: AIC=1664.23	Step: AIC=1662.96	Step: AIC=1661.55	Step: AIC=1660.49	Step: AIC=1659.64	Step: AIC=1659.04	Step: AIC=1658.52	Step: AIC=1657.56
Surv(time, event) ~ PAX7 + JAK1 + GSTM4 + SLC6A1 + SEMA3B + LEF1 + SLC27A6 + VDAC1 + ELOVL2 + IGF2R + POP1 + SLC25A32 + DERL1 + NDRG1 + GAPVD1 + INPP5A + TCN1 + KLRB1 + ZIC2 + RPGRIP1 + SAV1 + SERPINA3 + IGFALS + RBBP8 + CD79A + SPIB + HCCS + OFD1 + UBE2A	Surv(time, event) ~ PAX7 + JAK1 + GSTM4 + SLC6A1 + SEMA3B + LEF1 + SLC27A6 + VDAC1 + ELOVL2 + IGF2R + POP1 + SLC25A32 + DERL1 + NDRG1 + GAPVD1 + INPP5A + TCN1 + ZIC2 + RPGRIP1 + SAV1 + SERPINA3 + IGFALS + RBBP8 + CD79A + SPIB + HCCS + OFD1 + UBE2A	Surv(time, event) ~ PAX7 + JAK1 + GSTM4 + SLC6A1 + SEMA3B + LEF1 + SLC27A6 + VDAC1 + ELOVL2 + IGF2R + POP1 + SLC25A32 + DERL1 + NDRG1 + GAPVD1 + INPP5A + TCN1 + ZIC2 + RPGRIP1 + SAV1 + IGFALS + RBBP8 + CD79A + SPIB + HCCS + OFD1 + UBE2A	Surv(time, event) ~ PAX7 + JAK1 + GSTM4 + SLC6A1 + SEMA3B + LEF1 + SLC27A6 + VDAC1 + ELOVL2 + IGF2R + POP1 + DERL1 + NDRG1 + GAPVD1 + INPP5A + TCN1 + ZIC2 + RPGRIP1 + SAV1 + IGFALS + RBBP8 + CD79A + SPIB + HCCS + OFD1 + UBE2A	Surv(time, event) ~ JAK1 + GSTM4 + SLC6A1 + SEMA3B + LEF1 + SLC27A6 + VDAC1 + ELOVL2 + IGF2R + POP1 + DERL1 + NDRG1 + GAPVD1 + INPP5A + TCN1 + ZIC2 + RPGRIP1 + SAV1 + IGFALS + RBBP8 + CD79A + SPIB + HCCS + OFD1 + UBE2A	Surv(time, event) ~ JAK1 + GSTM4 + SLC6A1 + SEMA3B + LEF1 + SLC27A6 + VDAC1 + ELOVL2 + IGF2R + POP1 + NDRG1 + GAPVD1 + INPP5A + TCN1 + ZIC2 + RPGRIP1 + SAV1 + IGFALS + RBBP8 + CD79A + SPIB + HCCS + OFD1 + UBE2A	Surv(time, event) ~ JAK1 + GSTM4 + SLC6A1 + SEMA3B + LEF1 + SLC27A6 + ELOVL2 + IGF2R + POP1 + NDRG1 + GAPVD1 + INPP5A + TCN1 + ZIC2 + RPGRIP1 + SAV1 + IGFALS + RBBP8 + CD79A + SPIB + HCCS + OFD1 + UBE2A	Surv(time, event) ~ JAK1 + GSTM4 + SLC6A1 + SEMA3B + LEF1 + SLC27A6 + ELOVL2 + IGF2R + NDRG1 + GAPVD1 + INPP5A + TCN1 + ZIC2 + RPGRIP1 + SAV1 + IGFALS + RBBP8 + CD79A + SPIB + HCCS + OFD1 + UBE2A	Surv(time, event) ~ JAK1 + GSTM4 + SLC6A1 + SEMA3B + LEF1 + SLC27A6 + ELOVL2 + IGF2R + NDRG1 + GAPVD1 + INPP5A + TCN1 + ZIC2 + RPGRIP1 + SAV1 + RBBP8 + CD79A + SPIB + HCCS + OFD1 + UBE2A	Surv(time, event) ~ JAK1 + SLC6A1 + SEMA3B + LEF1 + SLC27A6 + ELOVL2 + IGF2R + NDRG1 + GAPVD1 + INPP5A + TCN1 + ZIC2 + RPGRIP1 + SAV1 + RBBP8 + CD79A + SPIB + HCCS + OFD1 + UBE2A	Surv(time, event) ~ JAK1 + SLC6A1 + SEMA3B + LEF1 + SLC27A6 + ELOVL2 + IGF2R + NDRG1 + GAPVD1 + INPP5A + TCN1 + ZIC2 + SAV1 + RBBP8 + CD79A + SPIB + HCCS + OFD1 + UBE2A	Surv(time, event) ~ JAK1 + SLC6A1 + SEMA3B + LEF1 + ELOVL2 + IGF2R + NDRG1 + GAPVD1 + INPP5A + TCN1 + ZIC2 + SAV1 + RBBP8 + CD79A + SPIB + HCCS + OFD1 + UBE2A	Surv(time, event) ~ JAK1 + SLC6A1 + SEMA3B + LEF1 + ELOVL2 + IGF2R + NDRG1 + GAPVD1 + INPP5A + TCN1 + SAV1 + RBBP8 + CD79A + SPIB + HCCS + OFD1 + UBE2A	Surv(time, event) ~ JAK1 + SLC6A1 + SEMA3B + LEF1 + IGF2R + NDRG1 + GAPVD1 + INPP5A + TCN1 + SAV1 + RBBP8 + CD79A + SPIB + HCCS + OFD1 + UBE2A	Surv(time, event) ~ JAK1 + SLC6A1 + SEMA3B + LEF1 + IGF2R + NDRG1 + GAPVD1 + INPP5A + TCN1 + SAV1 + RBBP8 + SPIB + HCCS + OFD1 + UBE2A	Surv(time, event) ~ JAK1 + SLC6A1 + SEMA3B + LEF1 + IGF2R + NDRG1 + GAPVD1 + INPP5A + TCN1 + SAV1 + RBBP8 + SPIB + OFD1 + UBE2A	Surv(time, event) ~ JAK1 + SLC6A1 + SEMA3B + LEF1 + IGF2R + NDRG1 + GAPVD1 + INPP5A + TCN1 + SAV1 + RBBP8 + SPIB + UBE2A
Df AIC	Df AIC	Df AIC	Df AIC	Df AIC	Df AIC	Df AIC	Df AIC	Df AIC	Df AIC	Df AIC	Df AIC	Df AIC	Df AIC	Df AIC	Df AIC	Df AIC
- KLRB1 1 1678.3	- SERPINA3 1 1676.4	- SLC25A32 1 1674.4	- PAX7 1 1672.5	- DERL1 1 1670.7	- VDAC1 1 1668.9	- POP1 1 1667.2	- IGFALS 1 1665.7	- GSTM4 1 1664.2	- RPGRIP1 1 1663.0	- SLC27A6 1 1661.5	- ZIC2 1 1660.5	- ELOVL2 1 1659.6	- CD79A 1 1659.0	- HCCS 1 1658.5	- OFD1 1 1657.6	<none> 1657.6
- SERPINA3 1 1678.4	- SLC25A32 1 1676.4	- PAX7 1 1674.5	- IGFALS 1 1672.6	- IGFALS 1 1670.7	- POP1 1 1669.0	- IGFALS 1 1667.2	- GSTM4 1 1665.8	- ZIC2 1 1664.3	- SLC27A6 1 1663.0	- ZIC2 1 1661.9	- ELOVL2 1 1660.8	- LEF1 1 1659.7	- HCCS 1 1659.0	- OFD1 1 1658.5	- RBBP8 1 1658.3	- RBBP8 1 1657.8
- SLC25A32 1 1678.4	- PAX7 1 1676.5	- IGFALS 1 1674.6	- VDAC1 1 1672.7	- VDAC1 1 1670.7	- IGFALS 1 1669.0	- GSTM4 1 1667.4	- ZIC2 1 1665.8	- RPGRIP1 1 1664.4	- ELOVL2 1 1663.1	- ELOVL2 1 1662.1	- LEF1 1 1660.8	- HCCS 1 1659.9	- LEF1 1 1659.2	- RBBP8 1 1658.6	<none> 1658.5	- SLC6A1 1 1657.8
- PAX7 1 1678.5	- IGFALS 1 1676.5	- VDAC1 1 1674.6	- DERL1 1 1672.7	- POP1 1 1670.9	- GSTM4 1 1669.2	- ZIC2 1 1667.5	- ELOVL2 1 1665.8	- SLC27A6 1 1664.5	- ZIC2 1 1663.2	- UBE2A 1 1662.3	- UBE2A 1 1660.9	- OFD1 1 1660.0	- OFD1 1 1659.5	<none> 1659.0	- SLC6A1 1 1658.8	+ RPGRIP1 1 1657.9
- IGFALS 1 1678.5	- VDAC1 1 1676.6	- DERL1 1 1674.7	- POP1 1 1672.8	- GSTM4 1 1671.0	- ZIC2 1 1669.2	- ELOVL2 1 1667.6	- OFD1 1 1666.0	- ELOVL2 1 1664.6	- OFD1 1 1663.2	- LEF1 1 1662.4	- HCCS 1 1661.0	- CD79A 1 1660.0	- RBBP8 1 1659.6	- NDRG1 1 1659.1	- LEF1 1 1658.9	- LEF1 1 1657.9
- VDAC1 1 1678.6	- DERL1 1 1676.6	- POP1 1 1674.7	- ZIC2 1 1672.9	- ZIC2 1 1671.0	- OFD1 1 1669.4	- OFD1 1 1667.6	- RPGRIP1 1 1666.0	- HCCS 1 1664.7	- UBE2A 1 1663.4	- HCCS 1 1662.4	- RBBP8 1 1661.1	- UBE2A 1 1660.0	<none> 1659.6	- LEF1 1 1659.3	+ HCCS 1 1659.0	- SEMA3B 1 1658.2
- DERL1 1 1678.6	- POP1 1 1676.7	- ZIC2 1 1674.8	- GSTM4 1 1672.9	- RPGRIP1 1 1671.1	- HCCS 1 1669.4	- RPGRIP1 1 1667.6	- SLC27A6 1 1666.0	- OFD1 1 1664.7	- HCCS 1 1663.4	- RBBP8 1 1662.5	- CD79A 1 1661.2	- RBBP8 1 1660.1	- UBE2A 1 1659.6	- SEMA3B 1 1659.3	+ CD79A 1 1659.0	+ ELOVL2 1 1658.3
- POP1 1 1678.7	- ZIC2 1 1676.8	- GSTM4 1 1674.9	- ELOVL2 1 1673.0	- ELOVL2 1 1671.2	- RPGRIP1 1 1669.4	- SEMA3B 1 1667.7	- HCCS 1 1666.2	- UBE2A 1 1665.0	- CD79A 1 1663.7	- OFD1 1 1662.5	- OFD1 1 1661.2	- NDRG1 1 1660.4	- NDRG1 1 1659.8	- UBE2A 1 1659.5	- TCN1 1 1659.1	+ CD79A 1 1658.4
- ZIC2 1 1678.8	- GSTM4 1 1676.9	- ELOVL2 1 1674.9	- RPGRIP1 1 1673.1	- HCCS 1 1671.3	- ELOVL2 1 1669.5	- HCCS 1 1667.7	- SEMA3B 1 1666.2	- LEF1 1 1665.0	- LEF1 1 1663.7	- CD79A 1 1662.7	- NDRG1 1 1661.4	<none> 1660.5	- TCN1 1 1660.0	- TCN1 1 1659.5	- SEMA3B 1 1659.2	+ OFD1 1 1658.5
- GSTM4 1 1678.9	- ELOVL2 1 1676.9	- RPGRIP1 1 1675.1	- OFD1 1 1673.2	- OFD1 1 1671.3	- SEMA3B 1 1669.5	- NDRG1 1 1667.8	- NDRG1 1 1666.3	- CD79A 1 1665.1	- RBBP8 1 1663.9	<none> 1663.0	<none> 1661.5	- SEMA3B 1 1660.8	- SLC6A1 1 1660.0	+ CD79A 1 1659.6	+ RPGRIP1 1 1659.3	+ HCCS 1 1658.5
- ELOVL2 1 1678.9	- SEMA3B 1 1677.0	- OFD1 1 1675.2	- HCCS 1 1673.2	- SLC27A6 1 1671.3	- SLC27A6 1 1669.6	- SLC27A6 1 1667.9	- CD79A 1 1666.4	- RBBP8 1 1665.3	<none> 1664.2	- TCN1 1 1663.0	- SEMA3B 1 1661.8	- TCN1 1 1660.8	- SEMA3B 1 1660.4	+ ELOVL2 1 1660.0	+ GSTM4 1 1659.4	+ VDAC1 1 1658.6
- SEMA3B 1 1679.0	- RPGRIP1 1 1677.0	- HCCS 1 1675.2	- SLC27A6 1 1673.2	- SEMA3B 1 1671.4	- NDRG1 1 1669.6	- UBE2A 1 1668.0	- UBE2A 1 1666.4	- SEMA3B 1 1665.5	- SEMA3B 1 1664.3	- SEMA3B 1 1663.1	- TCN1 1 1662.0	- SLC6A1 1 1661.2	+ ELOVL2 1 1660.5	- SLC6A1 1 1660.0	+ ELOVL2 1 1659.5	+ GSTM4 1 1658.6
- RPGRIP1 1 1679.0	- OFD1 1 1677.1	- SLC27A6 1 1675.2	- SEMA3B 1 1673.3	- NDRG1 1 1671.5	- UBE2A 1 1669.8	- CD79A 1 1668.2	- LEF1 1 1666.6	- SLC6A1 1 1665.5	- TCN1 1 1664.4	- NDRG1 1 1663.3	- SLC6A1 1 1662.2	+ ZIC2 1 1661.5	+ ZIC2 1 1660.8	+ RPGRIP1 1 1660.1	+ VDAC1 1 1659.5	- TCN1 1 1658.6
- OFD1 1 1679.1	- HCCS 1 1677.2	- SEMA3B 1 1675.2	- NDRG1 1 1673.4	- UBE2A 1 1671.6	- CD79A 1 1669.9	- LEF1 1 1668.2	- SLC6A1 1 1666.8	- NDRG1 1 1665.6	- SLC6A1 1 1664.5	- SLC6A1 1 1663.6	- JAK1 1 1662.8	+ GSTM4 1 1661.7	+ GSTM4 1 1660.8	+ GSTM4 1 1660.2	- NDRG1 1 1659.6	- NDRG1 1 1658.7
- HCCS 1 1679.2	- SLC27A6 1 1677.2	- UBE2A 1 1675.3	- UBE2A 1 1673.4	- LEF1 1 1671.7	- LEF1 1 1670.0	- SLC6A1 1 1668.6	- RBBP8 1 1666.9	<none> 1665.7	- NDRG1 1 1664.5	- SPIB 1 1664.1	- IGF2R 1 1662.8	+ VDAC1 1 1661.9	+ RPGRIP1 1 1660.9	+ ZIC2 1 1660.3	+ ZIC2 1 1659.8	+ POP1 1 1658.7
- SLC27A6 1 1679.2	- NDRG1 1 1677.3	- NDRG1 1 1675.3	- LEF1 1 1673.6	- CD79A 1 1671.8	- RBBP8 1 1670.5	- RBBP8 1 1668.8	<none> 1667.2	- TCN1 1 1666.0	- JAK1 1 1665.0	- JAK1 1 1664.2	- SPIB 1 1662.9	+ SLC27A6 1 1661.9	+ SLC27A6 1 1661.0	+ IGFALS 1 1660.4	+ POP1 1 1659.9	+ IGFALS 1 1658.7
- CD79A 1 1679.2	- UBE2A 1 1677.3	- LEF1 1 1675.5	- CD79A 1 1673.7	- SLC6A1 1 1672.3	- SLC6A1 1 1670.5	<none> 1668.9	- TCN1 1 1667.3	- JAK1 1 1666.2	- SPIB 1 1665.6	+ RPGRIP1 1 1664.2	+ SLC27A6 1 1663.0	+ RPGRIP1 1 1662.0	- SPIB 1 1661.0	+ VDAC1 1 1660.4	+ KLRB1 1 1659.9	+ SLC27A6 1 1658.8
- NDRG1 1 1679.3	- LEF1 1 1677.5	- CD79A 1 1675.6	- RBBP8 1 1674.1	- RBBP8 1 1672.3	<none> 1670.7	- TCN1 1 1668.9	- JAK1 1 1667.9	- IGF2R 1 1666.5	- IGF2R 1 1665.6	+ POP1 1 1664.3	+ RPGRIP1 1 1663.0	+ POP1 1 1662.0	+ IGFALS 1 1661.1	+ SLC27A6 1 1660.5	+ SLC27A6 1 1659.9	+ ZIC2 1 1659.0
- UBE2A 1 1679.3	- CD79A 1 1677.6	- RBBP8 1 1676.1	- SLC6A1 1 1674.2	<none> 1672.5	- TCN1 1 1670.7	- JAK1 1 1669.3	- IGF2R 1 1667.9	+ IGFALS 1 1667.2	+ POP1 1 1665.7	+ GSTM4 1 1664.4	+ GSTM4 1 1663.1	+ IGFALS 1 1662.1	+ POP1 1 1661.1	+ KLRB1 1 1660.6	+ IGFALS 1 1659.9	+ KLRB1 1 1659.1
- LEF1 1 1679.4	- RBBP8 1 1678.1	- SLC6A1 1 1676.2	<none> 1674.4	- TCN1 1 1672.6	- JAK1 1 1671.2	- IGF2R 1 1669.5	+ POP1 1 1668.9	+ POP1 1 1667.2	+ GSTM4 1 1665.7	- IGF2R 1 1664.5	+ POP1 1 1663.1	- SPIB 1 1662.2	+ VDAC1 1 1661.2	+ POP1 1 1660.6	+ PAX7 1 1660.4	+ SLC25A32 1 1659.3
- RBBP8 1 1680.1	- SLC6A1 1 1678.1	<none> 1676.4	- TCN1 1 1674.5	- JAK1 1 1673.0	- IGF2R 1 1671.5	- GAPVD1 1 1669.9	- GAPVD1 1 1668.9	- GAPVD1 1 1667.2	+ IGFALS 1 1665.8	+ IGFALS 1 1664.6	+ VDAC1 1 1663.1	- IGF2R 1 1662.3	- GAPVD1 1 1661.2	- GAPVD1 1 1660.7	+ SLC25A32 1 1660.4	+ PAX7 1 1659.4
- SLC6A1 1 1680.1	<none> 1678.3	- TCN1 1 1676.4	- JAK1 1 1674.9	- IGF2R 1 1673.2	- GAPVD1 1 1671.5	+ VDAC1 1 1670.7	- SPIB 1 1669.0	- SPIB 1 1667.4	+ VDAC1 1 1666.0	+ VDAC1 1 1664.6	+ IGFALS 1 1663.2	+ PAX7 1 1662.4	+ PAX7 1 1661.4	+ PAX7 1 1660.8	+ DERL1 1 1660.5	+ DERL1 1 1659.5
- TCN1 1 1680.3	- TCN1 1 1678.3	- JAK1 1 1676.9	- IGF2R 1 1675.0	- GAPVD1 1 1673.5	+ DERL1 1 1672.5	+ DERL1 1 1670.7	+ VDAC1 1 1669.0	+ VDAC1 1 1667.5	+ SLC25A32 1 1666.2	- GAPVD1 1 1664.8	- GAPVD1 1 1663.3	+ SLC25A32 1 1662.5	+ DERL1 1 1661.6	+ SLC25A32 1 1661.0	+ SERPINA3 1 1660.5	+ SERPINA3 1 1659.5
<none> 1680.3	- JAK1 1 1678.8	- IGF2R 1 1677.0	- GAPVD1 1 1675.4	+ PAX7 1 1674.4	+ PAX7 1 1672.7	+ PAX7 1 1670.8	+ DERL1 1 1669.1	+ SLC25A32 1 1667.7	+ PAX7 1 1666.2	+ SLC25A32 1 1664.9	+ PAX7 1 1663.5	- JAK1 1 1662.5	+ SERPINA3 1 1661.6	+ DERL1 1 1661.0	- GAPVD1 1 1660.9	- GAPVD1 1 1659.8
- JAK1 1 1680.8	- IGF2R 1 1679.0	- GAPVD1 1 1677.3	- SPIB 1 1676.0	- SPIB 1 1674.4	- SPIB 1 1672.7	+ SERPINA3 1 1670.9	+ PAX7 1 1669.1	+ PAX7 1 1667.7	- GAPVD1 1 1666.2	+ DERL1 1 1664.9	+ DERL1 1 1663.5	+ SERPINA3 1 1662.5	+ SLC25A32 1 1661.6	+ SERPINA3 1 1661.0	- JAK1 1 1661.2	- JAK1 1 1659.8
- IGF2R 1 1681.0	- GAPVD1 1 1679.3	- SPIB 1 1678.0	+ SLC25A32 1 1676.4	+ SERPINA3 1 1674.5	+ SLC25A32 1 1672.7	+ SLC25A32 1 1670.9	+ SLC25A32 1 1669.1	+ DERL1 1 1667.7	+ DERL1 1 1666.2	+ PAX7 1 1664.9	+ KLRB1 1 1663.5	+ KLRB1 1 1662.5	+ KLRB1 1 1661.6	- JAK1 1 1661.8	- UBE2A 1 1661.9	- UBE2A 1 1660.7
- GAPVD1 1 1681.3	- SPIB 1 1679.8	+ SERPINA3 1 1678.3	+ SERPINA3 1 1676.4	+ SLC25A32 1 1674.5	+ SERPINA3 1 1672.7	+ KLRB1 1 1670.9	+ KLRB1 1 1669.2	+ SERPINA3 1 1667.7	+ KLRB1 1 1666.2	+ KLRB1 1 1664.9	+ SERPINA3 1 1663.5	+ DERL1 1 1662.5	- IGF2R 1 1661.9	- IGF2R 1 1662.2	- IGF2R 1 1662.5	- IGF2R 1 1661.8
- SPIB 1 1681.7	+ KLRB1 1 1680.3	+ KLRB1 1 1678.4	+ KLRB1 1 1676.4	+ KLRB1 1 1674.5	+ KLRB1 1 1672.7	- SPIB 1 1670.9	+ SERPINA3 1 1669.2	+ KLRB1 1 1667.7	+ SERPINA3 1 1666.2	+ SERPINA3 1 1665.0	+ SLC25A32 1 1663.5	- GAPVD1 1 1662.9	- JAK1 1 1661.9	- SPIB 1 1665.0	- SPIB 1 1664.4	- SPIB 1 1664.3
- SAV1 1 1685.7	- SAV1 1 1683.7	- SAV1 1 1682.6	- SAV1 1 1680.7	- SAV1 1 1679.0	- SAV1 1 1677.2	- SAV1 1 1675.6	- SAV1 1 1674.3	- SAV1 1 1672.9	- INPP5A 1 1671.5	- INPP5A 1 1670.5	- INPP5A 1 1669.5	- INPP5A 1 1668.0	- INPP5A 1 1667.8	- INPP5A 1 1667.8	- INPP5A 1 1667.0	- INPP5A 1 1666.3
- INPP5A 1 1687.8	- INPP5A 1 1685.9	- INPP5A 1 1684.0	- INPP5A 1 1682.2	- INPP5A 1 1680.5	- INPP5A 1 1678.6	- INPP5A 1 1676.7	- INPP5A 1 1674.7	- INPP5A 1 1673.4	- SAV1 1 1671.8	- SAV1 1 1670.7	- SAV1 1 1671.3	- SAV1 1 1670.8	- SAV1 1 1670.1	- SAV1 1 1670.0	- SAV1 1 1669.5	- SAV1 1 1669.0
