# Supplementary material for: Establishment of an amino acid metabolism related signature for prognostic and therapeutic sensitivity prediction in breast cancer by machine learning
Source: PLoS One. 2026 Jan 9;21(1):e0340586. doi: 10.1371/journal.pone.0340586 (PMC12788691; doi:10.1371/journal.pone.0340586)
Supplement: S8 Table — (XLSX) [file pone.0340586.s016.xlsx]

## Sheet: S8 Table
S8 Table. The AAMRGS of 13 amino acid metabolism-related genes with prognostic value in breast cancer(TCGA)
Gene	Coef	HR	HR.95L	HR.95H	p-value
JAK1	-0.246435	0.781582	0.619922	0.985399	0.037
SLC6A1	0.365227	1.44084	1.09074	1.90331	0.01
SEMA3B	-0.174469	0.839903	0.765457	0.921589	<0.001 **
LEF1	-0.229342	0.795057	0.692726	0.912503	0.001
IGF2R	0.342924	1.40906	1.1191	1.77415	0.004
NDRG1	0.173421	1.18937	1.05629	1.33921	0.004
GAPVD1	0.301069	1.3513	1.01196	1.80444	0.041
INPP5A	0.501291	1.65085	1.22563	2.22359	<0.001 **
TCN1	-0.13387	0.874703	0.799646	0.956806	0.003
SAV1	-0.511108	0.599831	0.459109	0.783685	<0.001 **
RBBP8	-0.293915	0.74534	0.626199	0.88715	<0.001 **
SPIB	-0.142294	0.867367	0.773702	0.972371	0.015
UBE2A	0.550701	1.73447	1.20485	2.49689	0.003
coef the coefficient of genes correlated with survival, HR hazard ratio, HR.95L low 95%CI of HR, HR.95H high 95%CI of HR
