# Supplementary material for: Establishment of an amino acid metabolism related signature for prognostic and therapeutic sensitivity prediction in breast cancer by machine learning
Source: PLoS One. 2026 Jan 9;21(1):e0340586. doi: 10.1371/journal.pone.0340586 (PMC12788691; doi:10.1371/journal.pone.0340586)
Supplement: S9 Table — (XLSX) [file pone.0340586.s017.xlsx]

## Sheet: S9 Table
S9 Table. The comparison of model performance between the combined model and the AAMRGS model using IDI and NRI at different time points
Time		IDI	IDI Lower 95% CI	IDI Upper 95% CI	p-value (IDI)	NRI	NRI Lower 95% CI	NRI Upper 95% CI	p-value (NRI)
12		0.049	0.014	0.129	0	0.568	0.224	0.667	0.00798
36		0.067	0.027	0.136	0	0.28	0.126	0.464	0.00798
60		0.091	0.036	0.166	0	0.271	0.097	0.43	0.007
